# Supplementary material for: Al(III)/K(I) Heterodinuclear Polymerization Catalysts Showing Fast Rates and High Selectivity for Polyester Polyols
Source: ACS Catal. 2024 Jan 11;14(3):1363–74. doi: 10.1021/acscatal.3c05712 (PMC10845108; doi:10.1021/acscatal.3c05712)
Supplement: Supplementary file 1 — cs3c05712_si_001.cif [file cs3c05712_si_001.cif]

data_008ff22_auto
_audit_creation_date               2023-07-11
_audit_creation_method
;
Olex2 1.5
(compiled 2022.04.07 svn.rca3783a0 for OlexSys, GUI svn.r6498)
;
_shelx_SHELXL_version_number       '2018/3'
_audit_contact_author_address      ?
_audit_contact_author_email        ?
_audit_contact_author_name         ''
_audit_contact_author_phone        ?
_publ_contact_author_id_orcid      ?
_publ_section_references
;
Dolomanov, O.V., Bourhis, L.J., Gildea, R.J, Howard, J.A.K. & Puschmann, H.
 (2009), J. Appl. Cryst. 42, 339-341.

Sheldrick, G.M. (2015). Acta Cryst. A71, 3-8.

Sheldrick, G.M. (2015). Acta Cryst. C71, 3-8.
;
_chemical_name_common              ?
_chemical_name_systematic          ?
_chemical_formula_moiety           'C24 H28 Al K N2 O8'
_chemical_formula_sum              'C24 H28 Al K N2 O8'
_chemical_formula_weight           538.56
_chemical_melting_point            ?
_chemical_oxdiff_formula           'C24 H28 Al1 K1 N2 O9'
loop_
  _atom_type_symbol
  _atom_type_description
  _atom_type_scat_dispersion_real
  _atom_type_scat_dispersion_imag
  _atom_type_scat_source
 'C' 'C' 0.0181 0.0091 'International Tables Vol C Tables 4.2.6.8 and 6.1.1.4'
 'H' 'H' 0.0000 0.0000 'International Tables Vol C Tables 4.2.6.8 and 6.1.1.4'
 'Al' 'Al' 0.2130 0.2455 'International Tables Vol C Tables 4.2.6.8 and 6.1.1.4'
 'K' 'K' 0.3868 1.0657 'International Tables Vol C Tables 4.2.6.8 and 6.1.1.4'
 'N' 'N' 0.0311 0.0180 'International Tables Vol C Tables 4.2.6.8 and 6.1.1.4'
 'O' 'O' 0.0492 0.0322 'International Tables Vol C Tables 4.2.6.8 and 6.1.1.4'

_shelx_space_group_comment
;
The symmetry employed for this shelxl refinement is uniquely defined
by the following loop, which should always be used as a source of
symmetry information in preference to the above space-group names.
They are only intended as comments.
;
_space_group_crystal_system        'triclinic'
_space_group_IT_number             2
_space_group_name_H-M_alt          'P -1'
_space_group_name_Hall             '-P 1'
loop_
  _space_group_symop_operation_xyz
 'x, y, z'
 '-x, -y, -z'

_cell_length_a                     9.8713(4)
_cell_length_b                     11.2080(4)
_cell_length_c                     11.8060(4)
_cell_angle_alpha                  84.516(3)
_cell_angle_beta                   78.103(3)
_cell_angle_gamma                  81.516(3)
_cell_volume                       1261.28(8)
_cell_formula_units_Z              2
_cell_measurement_reflns_used      8456
_cell_measurement_temperature      150.00(12)
_cell_measurement_theta_max        76.0400
_cell_measurement_theta_min        3.8110
_shelx_estimated_absorpt_T_max     0.786
_shelx_estimated_absorpt_T_min     0.713
_exptl_absorpt_coefficient_mu      2.628
_exptl_absorpt_correction_T_max    1.00000
_exptl_absorpt_correction_T_min    0.94043
_exptl_absorpt_correction_type     multi-scan
_exptl_absorpt_process_details
;
CrysAlisPro 1.171.41.117a (Rigaku Oxford Diffraction, 2021)
Empirical absorption correction using spherical harmonics,
implemented in SCALE3 ABSPACK scaling algorithm.
;
_exptl_absorpt_special_details     ?
_exptl_crystal_colour              'clear colourless'
_exptl_crystal_colour_lustre       clear
_exptl_crystal_colour_primary      colourless
_exptl_crystal_density_diffrn      1.418
_exptl_crystal_density_meas        ?
_exptl_crystal_density_method      ?
_exptl_crystal_description         irregular
_exptl_crystal_F_000               564
_exptl_crystal_recrystallization_method  ?
_exptl_crystal_size_max            0.138
_exptl_crystal_size_mid            0.119
_exptl_crystal_size_min            0.096
_exptl_transmission_factor_max     ?
_exptl_transmission_factor_min     ?
_diffrn_reflns_av_R_equivalents    0.0264
_diffrn_reflns_av_unetI/netI       0.0220
_diffrn_reflns_Laue_measured_fraction_full  1.000
_diffrn_reflns_Laue_measured_fraction_max  0.981
_diffrn_reflns_limit_h_max         12
_diffrn_reflns_limit_h_min         -12
_diffrn_reflns_limit_k_max         13
_diffrn_reflns_limit_k_min         -13
_diffrn_reflns_limit_l_max         12
_diffrn_reflns_limit_l_min         -14
_diffrn_reflns_number              18706
_diffrn_reflns_point_group_measured_fraction_full  1.000
_diffrn_reflns_point_group_measured_fraction_max  0.981
_diffrn_reflns_theta_full          67.684
_diffrn_reflns_theta_max           76.180
_diffrn_reflns_theta_min           3.835
_diffrn_ambient_environment        N~2~
_diffrn_ambient_temperature        150.00(12)
_diffrn_detector                   'CCD plate'
_diffrn_detector_area_resol_mean   10.4102
_diffrn_detector_type              Atlas
_diffrn_measured_fraction_theta_full  1.000
_diffrn_measured_fraction_theta_max  0.981
_diffrn_measurement_details
;
List of Runs (angles in degrees, time in seconds):

  # Type    Start    End  Width  t~exp~   \w     \q     \k     \f   Frames
--------------------------------------------------------------------------
  1  \w     -4.00  32.00   1.00    5.00    --  -42.66  19.00-180.00   36
  2  \w     -5.00  27.00   1.00    5.00    --  -42.66  19.00 -60.00   32
  3  \w     -5.00  27.00   1.00    5.00    --  -42.66  38.00-120.00   32
  4  \w     -5.00  21.00   1.00    5.00    --  -42.66  19.00  60.00   26
  5  \w      3.00  31.00   1.00    5.00    --  -42.66  19.00  90.00   28
  6  \w    -21.00  26.00   1.00    5.00    --  -42.66  38.00 150.00   47
  7  \w     -4.00  33.00   1.00    5.00    --  -42.66  19.00-150.00   37
  8  \w     70.00 124.00   1.00    5.00    --   42.66 178.00-180.00   54
  9  \w     74.00 120.00   1.00    5.00    --   42.66 178.00 -60.00   46
 10  \w     62.00 114.00   1.00    5.00    --   42.66 178.00  60.00   52
 11  \w     40.00  66.00   1.00   20.00    --  111.00 -95.00-120.00   26
 12  \w     30.00  70.00   1.00   20.00    --  111.00 -95.00 -60.00   40
 13  \w     77.00 104.00   1.00   20.00    --  111.00 -95.00 -60.00   27
 14  \w     87.00 144.00   1.00   20.00    --  111.00  30.00  60.00   57
 15  \w     40.00  71.00   1.00   20.00    --  111.00 -45.00  60.00   31
 16  \w     41.00  72.00   1.00   20.00    --  111.00 -45.00 150.00   31
 17  \w     82.00 117.00   1.00   20.00    --  111.00-132.00-143.46   35
 18  \w     45.00  70.00   1.00   20.00    --  111.00 -45.00   0.00   25
 19  \w    147.00 176.00   1.00   20.00    --  111.00  15.00   0.00   29
 20  \w     80.00 110.00   1.00   20.00    --  111.00-125.00 120.00   30
 21  \w     31.00  57.00   1.00   20.00    --  111.00 -95.00 -90.00   26
 22  \w     79.00 105.00   1.00   20.00    --  111.00 -95.00 -90.00   26
 23  \w     41.00  67.00   1.00   20.00    --  111.00-125.00 120.00   26
 24  \w     70.00 112.00   1.00   20.00    --  111.00-125.00 -90.00   42
 25  \w     79.00 120.00   1.00   20.00    --  111.00  15.00   0.00   41
 26  \w     60.00  93.00   1.00   20.00    --  111.00 -61.00 -90.00   33
 27  \w     40.00  68.00   1.00   20.00    --  111.00 -45.00 120.00   28
 28  \w     31.00  74.00   1.00   20.00    --  111.00 -95.00  90.00   43
 29  \w     79.00 106.00   1.00   20.00    --  111.00 -95.00  90.00   27
 30  \w     78.00 178.00   1.00   20.00    --  111.00  15.00 -90.00  100
 31  \w     40.00  70.00   1.00   20.00    --  111.00 -45.00 -90.00   30
 32  \w     43.00  89.00   1.00   20.00    --  111.00 -61.00-150.00   46
 33  \w     47.00  72.00   1.00   20.00    --  111.00 -61.00 150.00   25
 34  \w     56.00  82.00   1.00   20.00    --  111.00 -61.00  90.00   26
 35  \w     42.00  67.00   1.00   20.00    --  111.00-125.00-180.00   25
 36  \w     83.00 109.00   1.00   20.00    --  111.00-125.00-180.00   26
 37  \w     40.00  66.00   1.00   20.00    --  111.00-125.00  30.00   26
 38  \w     78.00 103.00   1.00   20.00    --  111.00-125.00  90.00   25
 39  \w    102.00 174.00   1.00   20.00    --  111.00  30.00 150.00   72
 40  \w     47.00  72.00   1.00   20.00    --  111.00-132.00-143.46   25
 41  \w     34.00 108.00   1.00   20.00    --  111.00-106.00  32.43   74
 42  \w      3.00  28.00   1.00    5.00    --   38.00  87.00  17.80   25
 43  \w    -92.00 -56.00   1.00    5.00    --  -42.66 -57.00  90.00   36
 44  \w    -19.00  21.00   1.00    5.00    --  -42.66   0.00 150.00   40
 45  \w    -50.00 -16.00   1.00    5.00    --  -42.66 -57.00  90.00   34
 46  \w   -129.00 -82.00   1.00    5.00    --  -42.66   0.00 150.00   47
 47  \w    -63.00 -34.00   1.00    5.00    --  -42.66   0.00 150.00   29
 48  \w     14.00  40.00   1.00    5.00    --   46.00  80.00 142.56   26
 49  \w     13.00  38.00   1.00    5.00    --   46.00  82.00  26.56   25
 50  \w     14.00  40.00   1.00    5.00    --   46.00  82.00 -57.38   26
 51  \w     15.00  40.00   1.00    5.00    --   46.00  77.00  78.69   25
 52  \w     14.00  39.00   1.00    5.00    --   46.00  79.00-134.91   25
 53  \w     27.00  53.00   1.00    5.00    --   54.00  71.00  -9.07   26
 54  \w     81.00 129.00   1.00    5.00    --   58.00  71.00  25.19   48
 55  \w     29.00  69.00   1.00    5.00    --   58.00  71.00  25.19   40
 56  \w     88.00 114.00   1.00    5.00    --   62.00  71.00  59.96   26
 57  \w     34.00  72.00   1.00    5.00    --   62.00  71.00  59.96   38
 58  \w     37.00  66.00   1.00    5.00    --   66.00  69.00 134.04   29
 59  \w     37.00  69.00   1.00    5.00    --   66.00  71.00-120.26   32
 60  \w     37.00  63.00   1.00    5.00    --   66.00  69.00 -69.60   26
 61  \w     40.00  77.00   1.00    5.00    --   70.00  70.00  88.69   37
 62  \w     42.00  67.00   1.00    5.00    --   70.00  69.00 156.63   25
 63  \w    107.00 133.00   1.00    5.00    --   70.00  70.00  88.69   26
 64  \w     40.00  77.00   1.00    5.00    --   70.00  70.00-160.01   37
 65  \w     49.00  75.00   1.00   20.00    --   78.00  66.00 -30.87   26
 66  \w     48.00  75.00   1.00   20.00    --   78.00  70.00 159.09   27
 67  \w     53.00  98.00   1.00   20.00    --   82.00  69.00 -14.48   45
 68  \w     53.00  79.00   1.00   20.00    --   82.00  71.00 -93.34   26
 69  \w     57.00  82.00   1.00   20.00    --   82.00  55.00  52.87   25
;
_diffrn_measurement_device         'four-circle diffractometer'
_diffrn_measurement_device_type    'SuperNova, Dual, Cu at home/near, Atlas'
_diffrn_measurement_method         '\w scans'
_diffrn_orient_matrix_type        
 'CrysAlisPro convention (1999,Acta A55,543-557)'
_diffrn_orient_matrix_UB_11        0.1357416000
_diffrn_orient_matrix_UB_12        -0.0131039000
_diffrn_orient_matrix_UB_13        0.0477975000
_diffrn_orient_matrix_UB_21        -0.0100229000
_diffrn_orient_matrix_UB_22        -0.1355222000
_diffrn_orient_matrix_UB_23        0.0308508000
_diffrn_orient_matrix_UB_31        0.0857709000
_diffrn_orient_matrix_UB_32        -0.0293842000
_diffrn_orient_matrix_UB_33        -0.1209468000
_diffrn_radiation_monochromator    mirror
_diffrn_radiation_probe            x-ray
_diffrn_radiation_type             'Cu K\a'
_diffrn_radiation_wavelength       1.54184
_diffrn_source                     'micro-focus sealed X-ray tube'
_diffrn_source_type                'SuperNova (Cu) X-ray Source'
_reflns_Friedel_coverage           0.000
_reflns_Friedel_fraction_full      .
_reflns_Friedel_fraction_max       .
_reflns_number_gt                  4292
_reflns_number_total               5199
_reflns_special_details
;
 Reflections were merged by SHELXL according to the crystal
 class for the calculation of statistics and refinement.
 
 _reflns_Friedel_fraction is defined as the number of unique
 Friedel pairs measured divided by the number that would be
 possible theoretically, ignoring centric projections and
 systematic absences.
;
_reflns_threshold_expression       'I > 2\s(I)'
_computing_cell_refinement         'CrysAlisPro 1.171.41.117a (Rigaku OD, 2021)'
_computing_data_collection         'CrysAlisPro 1.171.41.117a (Rigaku OD, 2021)'
_computing_data_reduction          'CrysAlisPro 1.171.41.117a (Rigaku OD, 2021)'
_computing_molecular_graphics      'Olex2 1.5 (Dolomanov et al., 2009)'
_computing_publication_material    'Olex2 1.5 (Dolomanov et al., 2009)'
_computing_structure_refinement    'SHELXL 2018/3 (Sheldrick, 2015)'
_computing_structure_solution      'SHELXT 2018/2 (Sheldrick, 2018)'
_refine_diff_density_max           0.438
_refine_diff_density_min           -0.364
_refine_diff_density_rms           0.045
_refine_ls_extinction_coef         .
_refine_ls_extinction_method       none
_refine_ls_goodness_of_fit_ref     1.037
_refine_ls_hydrogen_treatment      constr
_refine_ls_matrix_type             full
_refine_ls_number_parameters       370
_refine_ls_number_reflns           5199
_refine_ls_number_restraints       0
_refine_ls_R_factor_all            0.0539
_refine_ls_R_factor_gt             0.0440
_refine_ls_restrained_S_all        1.037
_refine_ls_shift/su_max            0.000
_refine_ls_shift/su_mean           0.000
_refine_ls_structure_factor_coef   Fsqd
_refine_ls_weighting_details      
 'w=1/[\s^2^(Fo^2^)+(0.0600P)^2^+0.5297P] where P=(Fo^2^+2Fc^2^)/3'
_refine_ls_weighting_scheme        calc
_refine_ls_wR_factor_gt            0.1156
_refine_ls_wR_factor_ref           0.1238
_refine_special_details            ?
_olex2_refinement_description
;
1. Others
 Fixed Uiso: H00J(0.07) H00M(0.072) H00N(0.073) H00O(0.076) H00P(0.086)
 H00Q(0.089) H00R(0.083) H00S(0.097) H00A(0.107) H00B(0.107) H00C(0.107)
 H00D(0.11) H00E(0.11) H00F(0.11) H00G(0.12) H00H(0.12) H00I(0.12) H00K(0.064)
 H00L(0.064) H00T(0.1) H00U(0.1) H00V(0.1) H00W(0.149) H00X(0.149) H00Y(0.149)
 H01A(0.112) H01B(0.112) H01C(0.112) H0A(0.099) H0B(0.099) H0C(0.099)
 H1A(0.071) H1B(0.071) H2A(0.105) H2B(0.105) H2C(0.105)
 Fixed X: H00J(0.986609) H00M(1.023353) H00N(1.161291) H00O(1.184983)
 H00P(0.488384) H00Q(0.257486) H00R(0.033769) H00S(0.05345) H00A(0.08841)
 H00B(0.022477) H00C(0.115563) H00D(0.635406) H00E(0.782452) H00F(0.777327)
 H00G(0.697222) H00H(0.648701) H00I(0.805144) H00K(0.932629) H00L(0.79754)
 H00T(0.842282) H00U(0.903538) H00V(0.755757) H00W(0.327549) H00X(0.363411)
 H00Y(0.425909) H01A(0.666481) H01B(0.799414) H01C(0.65036) H0A(0.879285)
 H0B(0.906944) H0C(1.008434) H1A(0.643965) H1B(0.658433) H2A(0.967949)
 H2B(0.873149) H2C(0.811512)
 Fixed Y: H00J(0.279782) H00M(0.058796) H00N(0.121132) H00O(0.202209)
 H00P(0.197521) H00Q(0.298783) H00R(0.417164) H00S(0.392071) H00A(0.491867)
 H00B(0.367844) H00C(0.408295) H00D(0.345127) H00E(0.262475) H00F(0.397851)
 H00G(0.50569) H00H(0.605802) H00I(0.537576) H00K(0.017182) H00L(-0.044809)
 H00T(0.266493) H00U(0.198523) H00V(0.282188) H00W(0.034098) H00X(-0.056216)
 H00Y(0.069648) H01A(0.104873) H01B(0.006564) H01C(-0.011808) H0A(-0.106923)
 H0B(-0.063306) H0C(-0.034617) H1A(-0.018832) H1B(0.067583) H2A(0.18979)
 H2B(0.164977) H2C(0.25704)
 Fixed Z: H00J(0.243726) H00M(0.687622) H00N(0.507818) H00O(0.319464)
 H00P(1.039467) H00Q(1.083719) H00R(0.83749) H00S(1.032136) H00A(0.642441)
 H00B(0.656768) H00C(0.535324) H00D(0.218124) H00E(0.183957) H00F(0.218725)
 H00G(0.832703) H00H(0.737994) H00I(0.716489) H00K(0.861257) H00L(0.853997)
 H00T(0.868798) H00U(0.976576) H00V(0.998127) H00W(0.705775) H00X(0.603448)
 H00Y(0.585296) H01A(1.115158) H01B(1.07736) H01C(1.053286) H0A(0.869032)
 H0B(0.986476) H0C(0.865614) H1A(0.936377) H1B(1.034855) H2A(0.889663)
 H2B(1.014704) H2C(0.91995)
;
_atom_sites_solution_hydrogens     geom
_atom_sites_solution_primary       dual
_atom_sites_solution_secondary     ?
loop_
  _atom_site_label
  _atom_site_type_symbol
  _atom_site_fract_x
  _atom_site_fract_y
  _atom_site_fract_z
  _atom_site_U_iso_or_equiv
  _atom_site_adp_type
  _atom_site_occupancy
  _atom_site_site_symmetry_order
  _atom_site_calc_flag
  _atom_site_refinement_flags_posn
  _atom_site_refinement_flags_adp
  _atom_site_refinement_flags_occupancy
  _atom_site_disorder_assembly
  _atom_site_disorder_group
 K1 K 0.52776(5) 0.67861(4) 0.50987(4) 0.04669(14) Uani 1 1 d . . . . .
 Al1 Al 0.63667(7) 0.17169(5) 0.71781(6) 0.04435(16) Uani 1 1 d . . . . .
 O6 O 0.69625(14) 0.18143(13) 0.56076(13) 0.0452(3) Uani 1 1 d . . . . .
 O3 O 0.59776(15) 0.01056(13) 0.72513(13) 0.0462(3) Uani 1 1 d . . . . .
 O7 O 0.45675(16) 0.23893(14) 0.71620(13) 0.0494(4) Uani 1 1 d . . . . .
 O8 O 0.22597(16) 0.34549(15) 0.65625(16) 0.0564(4) Uani 1 1 d . . . . .
 O5 O 0.72268(16) 0.28326(15) 0.35052(14) 0.0531(4) Uani 1 1 d . . . . .
 O4 O 0.55483(17) -0.16840(14) 0.68965(18) 0.0610(5) Uani 1 1 d . . . . .
 O1 O 0.6947(2) 0.32495(14) 0.73049(17) 0.0681(5) Uani 1 1 d . . . . .
 O2 O 0.5999(2) 0.46158(15) 0.60957(17) 0.0663(5) Uani 1 1 d . . . . .
 N1 N 0.8268(2) 0.09801(18) 0.7429(2) 0.0575(5) Uani 1 1 d . . . . .
 C7 C 0.8247(2) 0.18894(18) 0.5030(2) 0.0433(5) Uani 1 1 d . . . . .
 N2 N 0.6033(3) 0.1593(2) 0.89220(19) 0.0710(6) Uani 1 1 d . . . . .
 C6 C 0.8440(2) 0.23975(19) 0.3881(2) 0.0471(5) Uani 1 1 d . . . . .
 C3 C 0.5267(2) -0.0578(2) 0.6879(2) 0.0485(5) Uani 1 1 d . . . . .
 C15 C 0.3559(2) 0.27755(19) 0.8013(2) 0.0494(5) Uani 1 1 d . . . . .
 C16 C 0.2282(2) 0.3356(2) 0.7721(2) 0.0532(6) Uani 1 1 d . . . . .
 C8 C 0.9455(2) 0.14657(19) 0.5489(2) 0.0515(5) Uani 1 1 d . . . . .
 C11 C 0.9766(3) 0.2449(2) 0.3211(2) 0.0583(6) Uani 1 1 d . . . . .
 H00J H 0.986609 0.279782 0.243726 0.070 Uiso 1 1 calc R U . . .
 C1 C 0.6621(3) 0.4320(2) 0.6898(2) 0.0597(6) Uani 1 1 d . . . . .
 C14 C 0.3660(3) 0.2641(2) 0.9190(2) 0.0590(6) Uani 1 1 d . . . . .
 C12 C 0.9388(3) 0.0961(2) 0.6659(3) 0.0602(6) Uani 1 1 d . . . . .
 H00M H 1.023353 0.058796 0.687622 0.072 Uiso 1 1 calc R U . . .
 C9 C 1.0803(2) 0.1518(2) 0.4772(3) 0.0609(7) Uani 1 1 d . . . . .
 H00N H 1.161291 0.121132 0.507818 0.073 Uiso 1 1 calc R U . . .
 C10 C 1.0946(2) 0.1996(2) 0.3662(3) 0.0631(7) Uani 1 1 d . . . . .
 H00O H 1.184983 0.202209 0.319464 0.076 Uiso 1 1 calc R U . . .
 C13 C 0.4905(4) 0.2042(2) 0.9583(2) 0.0718(8) Uani 1 1 d . . . . .
 H00P H 0.488384 0.197521 1.039467 0.086 Uiso 1 1 calc R U . . .
 C19 C 0.2504(4) 0.3081(3) 1.0042(3) 0.0744(9) Uani 1 1 d . . . . .
 H00Q H 0.257486 0.298783 1.083719 0.089 Uiso 1 1 calc R U . . .
 C17 C 0.1182(3) 0.3778(3) 0.8580(3) 0.0692(8) Uani 1 1 d . . . . .
 H00R H 0.033769 0.417164 0.837490 0.083 Uiso 1 1 calc R U . . .
 C18 C 0.1299(4) 0.3633(3) 0.9740(3) 0.0808(10) Uani 1 1 d . . . . .
 H00S H 0.053450 0.392071 1.032136 0.097 Uiso 1 1 calc R U . . .
 C20 C 0.1034(3) 0.4083(3) 0.6198(3) 0.0715(8) Uani 1 1 d . . . . .
 H00A H 0.088410 0.491867 0.642441 0.107 Uiso 1 1 calc R U . . .
 H00B H 0.022477 0.367844 0.656768 0.107 Uiso 1 1 calc R U . . .
 H00C H 0.115563 0.408295 0.535324 0.107 Uiso 1 1 calc R U . . .
 C5 C 0.7300(3) 0.3253(3) 0.2341(2) 0.0731(8) Uani 1 1 d . . . . .
 H00D H 0.635406 0.345127 0.218124 0.110 Uiso 1 1 calc R U . . .
 H00E H 0.782452 0.262475 0.183957 0.110 Uiso 1 1 calc R U . . .
 H00F H 0.777327 0.397851 0.218725 0.110 Uiso 1 1 calc R U . . .
 C2 C 0.7073(4) 0.5288(2) 0.7495(3) 0.0798(9) Uani 1 1 d . . . . .
 H00G H 0.697222 0.505690 0.832703 0.120 Uiso 1 1 calc R U . . .
 H00H H 0.648701 0.605802 0.737994 0.120 Uiso 1 1 calc R U . . .
 H00I H 0.805144 0.537576 0.716489 0.120 Uiso 1 1 calc R U . . .
 C13b C 0.8350(6) 0.0331(5) 0.8494(5) 0.0535(11) Uani 0.651(5) 1 d . . P A 1
 H00K H 0.932629 0.017182 0.861257 0.064 Uiso 0.651(5) 1 calc R U P A 1
 H00L H 0.797540 -0.044809 0.853997 0.064 Uiso 0.651(5) 1 calc R U P A 1
 C15b C 0.8182(8) 0.2258(6) 0.9461(6) 0.0669(17) Uani 0.651(5) 1 d . . P A 1
 H00T H 0.842282 0.266493 0.868798 0.100 Uiso 0.651(5) 1 calc R U P A 1
 H00U H 0.903538 0.198523 0.976576 0.100 Uiso 0.651(5) 1 calc R U P A 1
 H00V H 0.755757 0.282188 0.998127 0.100 Uiso 0.651(5) 1 calc R U P A 1
 C4 C 0.3997(4) 0.0028(3) 0.6415(4) 0.0993(13) Uani 1 1 d . . . . .
 H00W H 0.327549 0.034098 0.705775 0.149 Uiso 1 1 calc R U . . .
 H00X H 0.363411 -0.056216 0.603448 0.149 Uiso 1 1 calc R U . . .
 H00Y H 0.425909 0.069648 0.585296 0.149 Uiso 1 1 calc R U . . .
 C14b C 0.7450(5) 0.1169(4) 0.9379(4) 0.0558(11) Uani 0.651(5) 1 d . . P A 1
 C16b C 0.7124(5) 0.0479(4) 1.0566(4) 0.0745(14) Uani 0.651(5) 1 d . . P A 1
 H01A H 0.666481 0.104873 1.115158 0.112 Uiso 0.651(5) 1 calc R U P A 1
 H01B H 0.799414 0.006564 1.077360 0.112 Uiso 0.651(5) 1 calc R U P A 1
 H01C H 0.650360 -0.011808 1.053286 0.112 Uiso 0.651(5) 1 calc R U P A 1
 C16a C 0.9117(9) -0.0428(7) 0.9033(7) 0.066(2) Uani 0.349(5) 1 d . . P A 2
 H0A H 0.879285 -0.106923 0.869032 0.099 Uiso 0.349(5) 1 calc R U P A 2
 H0B H 0.906944 -0.063306 0.986476 0.099 Uiso 0.349(5) 1 calc R U P A 2
 H0C H 1.008434 -0.034617 0.865614 0.099 Uiso 0.349(5) 1 calc R U P A 2
 C13a C 0.8191(10) 0.0765(8) 0.8858(8) 0.048(2) Uani 0.349(5) 1 d . . P A 2
 C14a C 0.6716(9) 0.0590(7) 0.9505(6) 0.059(2) Uani 0.349(5) 1 d . . P A 2
 H1A H 0.643965 -0.018832 0.936377 0.071 Uiso 0.349(5) 1 calc R U P A 2
 H1B H 0.658433 0.067583 1.034855 0.071 Uiso 0.349(5) 1 calc R U P A 2
 C15a C 0.8729(15) 0.1817(12) 0.9317(13) 0.070(3) Uani 0.349(5) 1 d . . P A 2
 H2A H 0.967949 0.189790 0.889663 0.105 Uiso 0.349(5) 1 calc R U P A 2
 H2B H 0.873149 0.164977 1.014704 0.105 Uiso 0.349(5) 1 calc R U P A 2
 H2C H 0.811512 0.257040 0.919950 0.105 Uiso 0.349(5) 1 calc R U P A 2

loop_
  _atom_site_aniso_label
  _atom_site_aniso_U_11
  _atom_site_aniso_U_22
  _atom_site_aniso_U_33
  _atom_site_aniso_U_23
  _atom_site_aniso_U_13
  _atom_site_aniso_U_12
 K1 0.0456(2) 0.0405(2) 0.0549(3) -0.00391(18) -0.01262(19) -0.00433(18)
 Al1 0.0521(4) 0.0357(3) 0.0509(3) -0.0051(2) -0.0182(3) -0.0111(3)
 O6 0.0368(7) 0.0468(8) 0.0557(8) -0.0019(6) -0.0122(6) -0.0144(6)
 O3 0.0416(7) 0.0399(8) 0.0615(9) -0.0058(6) -0.0138(6) -0.0133(6)
 O7 0.0548(9) 0.0440(8) 0.0485(8) -0.0115(6) -0.0080(7) -0.0014(7)
 O8 0.0449(8) 0.0528(9) 0.0716(11) -0.0182(8) -0.0093(7) -0.0011(7)
 O5 0.0485(8) 0.0602(10) 0.0510(9) 0.0015(7) -0.0082(7) -0.0141(7)
 O4 0.0497(9) 0.0356(8) 0.1047(14) -0.0085(8) -0.0266(9) -0.0090(7)
 O1 0.0993(14) 0.0354(8) 0.0884(13) -0.0011(8) -0.0579(11) -0.0160(8)
 O2 0.0886(13) 0.0405(9) 0.0837(12) 0.0003(8) -0.0479(11) -0.0130(8)
 N1 0.0581(12) 0.0463(11) 0.0796(14) 0.0113(9) -0.0358(11) -0.0229(9)
 C7 0.0390(10) 0.0325(10) 0.0619(12) -0.0098(9) -0.0107(9) -0.0105(8)
 N2 0.1079(19) 0.0556(13) 0.0504(11) -0.0084(10) -0.0247(12) 0.0030(12)
 C6 0.0418(11) 0.0370(10) 0.0636(13) -0.0109(9) -0.0061(9) -0.0099(8)
 C3 0.0443(11) 0.0398(11) 0.0658(14) -0.0025(9) -0.0165(10) -0.0125(9)
 C15 0.0585(13) 0.0334(10) 0.0566(12) -0.0127(9) 0.0001(10) -0.0172(9)
 C16 0.0528(13) 0.0425(12) 0.0656(14) -0.0182(10) 0.0010(11) -0.0181(10)
 C8 0.0441(11) 0.0350(10) 0.0804(16) -0.0081(10) -0.0195(11) -0.0088(9)
 C11 0.0542(13) 0.0476(13) 0.0709(15) -0.0132(11) 0.0031(11) -0.0150(10)
 C1 0.0721(16) 0.0393(12) 0.0791(17) -0.0062(11) -0.0359(13) -0.0130(11)
 C14 0.0798(17) 0.0465(13) 0.0524(13) -0.0115(10) -0.0013(12) -0.0248(12)
 C12 0.0474(13) 0.0455(13) 0.0976(19) 0.0073(12) -0.0344(13) -0.0168(10)
 C9 0.0396(11) 0.0426(12) 0.104(2) -0.0188(13) -0.0171(12) -0.0041(9)
 C10 0.0417(12) 0.0526(14) 0.093(2) -0.0207(13) 0.0015(12) -0.0089(10)
 C13 0.118(3) 0.0534(15) 0.0467(13) -0.0100(11) -0.0161(15) -0.0157(15)
 C19 0.097(2) 0.0684(18) 0.0569(15) -0.0190(13) 0.0117(15) -0.0364(17)
 C17 0.0543(14) 0.0605(16) 0.090(2) -0.0265(14) 0.0108(13) -0.0185(12)
 C18 0.078(2) 0.082(2) 0.076(2) -0.0301(16) 0.0226(16) -0.0284(17)
 C20 0.0529(14) 0.0628(16) 0.103(2) -0.0312(15) -0.0235(14) 0.0074(12)
 C5 0.0718(17) 0.096(2) 0.0550(15) 0.0076(14) -0.0120(13) -0.0319(16)
 C2 0.101(2) 0.0394(13) 0.120(3) -0.0149(14) -0.067(2) -0.0082(14)
 C13b 0.052(2) 0.053(3) 0.061(3) 0.004(2) -0.022(2) -0.016(2)
 C15b 0.084(5) 0.076(5) 0.053(3) 0.008(3) -0.024(3) -0.045(3)
 C4 0.109(3) 0.0495(16) 0.170(4) -0.0079(19) -0.097(3) -0.0115(16)
 C14b 0.071(3) 0.059(2) 0.047(2) 0.0080(18) -0.023(2) -0.032(2)
 C16b 0.095(3) 0.079(3) 0.058(2) 0.017(2) -0.022(2) -0.044(3)
 C16a 0.077(5) 0.055(4) 0.076(5) 0.001(4) -0.042(4) -0.003(4)
 C13a 0.057(5) 0.043(5) 0.048(5) -0.010(3) -0.018(4) -0.003(4)
 C14a 0.071(5) 0.057(4) 0.053(4) 0.012(3) -0.020(3) -0.016(4)
 C15a 0.088(9) 0.071(8) 0.066(6) -0.014(5) -0.031(6) -0.030(6)

_geom_special_details
;
 All esds (except the esd in the dihedral angle between two l.s. planes)
 are estimated using the full covariance matrix.  The cell esds are taken
 into account individually in the estimation of esds in distances, angles
 and torsion angles; correlations between esds in cell parameters are only
 used when they are defined by crystal symmetry.  An approximate (isotropic)
 treatment of cell esds is used for estimating esds involving l.s. planes.
;
loop_
  _geom_bond_atom_site_label_1
  _geom_bond_atom_site_label_2
  _geom_bond_distance
  _geom_bond_site_symmetry_2
  _geom_bond_publ_flag
 K1 K1 4.1550(9) 2_666 ?
 K1 Al1 3.5789(8) 2_666 ?
 K1 O6 2.7445(15) 2_666 ?
 K1 O7 2.7209(16) 2_666 ?
 K1 O8 2.7876(17) 2_666 ?
 K1 O5 2.6746(16) 2_666 ?
 K1 O4 2.9294(18) 1_565 ?
 K1 O2 2.6641(18) . ?
 K1 O2 2.7906(17) 2_666 ?
 K1 H00Y 2.999(5) 2_666 ?
 Al1 O6 1.8239(16) . ?
 Al1 O3 1.8915(15) . ?
 Al1 O7 1.8273(17) . ?
 Al1 O1 1.9174(17) . ?
 Al1 N1 2.004(2) . ?
 Al1 N2 2.011(2) . ?
 O6 C7 1.320(2) . ?
 O3 C3 1.273(2) . ?
 O7 C15 1.315(3) . ?
 O8 C16 1.366(3) . ?
 O8 C20 1.431(3) . ?
 O5 C6 1.370(3) . ?
 O5 C5 1.401(3) . ?
 O4 C3 1.229(3) . ?
 O1 C1 1.271(3) . ?
 O2 C1 1.226(3) . ?
 N1 C12 1.277(4) . ?
 N1 C13b 1.402(5) . ?
 N1 C13a 1.669(10) . ?
 C7 C6 1.406(3) . ?
 C7 C8 1.411(3) . ?
 N2 C13 1.286(4) . ?
 N2 C14b 1.594(5) . ?
 N2 C14a 1.418(7) . ?
 C6 C11 1.389(3) . ?
 C3 C4 1.515(4) . ?
 C15 C16 1.423(4) . ?
 C15 C14 1.406(3) . ?
 C16 C17 1.385(3) . ?
 C8 C12 1.434(4) . ?
 C8 C9 1.428(3) . ?
 C11 H00J 0.9500 . ?
 C11 C10 1.389(4) . ?
 C1 C2 1.513(3) . ?
 C14 C13 1.452(4) . ?
 C14 C19 1.419(4) . ?
 C12 H00M 0.9500 . ?
 C9 H00N 0.9500 . ?
 C9 C10 1.355(4) . ?
 C10 H00O 0.9500 . ?
 C13 H00P 0.9500 . ?
 C19 H00Q 0.9500 . ?
 C19 C18 1.357(5) . ?
 C17 H00R 0.9500 . ?
 C17 C18 1.389(5) . ?
 C18 H00S 0.9500 . ?
 C20 H00A 0.9800 . ?
 C20 H00B 0.9800 . ?
 C20 H00C 0.9800 . ?
 C5 H00D 0.9800 . ?
 C5 H00E 0.9800 . ?
 C5 H00F 0.9800 . ?
 C2 H00G 0.9800 . ?
 C2 H00H 0.9800 . ?
 C2 H00I 0.9800 . ?
 C13b H00K 0.9900 . ?
 C13b H00L 0.9900 . ?
 C13b C14b 1.524(7) . ?
 C15b H00T 0.9800 . ?
 C15b H00U 0.9800 . ?
 C15b H00V 0.9800 . ?
 C15b C14b 1.527(8) . ?
 C4 H00W 0.9800 . ?
 C4 H00X 0.9800 . ?
 C4 H00Y 0.9800 . ?
 C14b C16b 1.531(5) . ?
 C16b H01A 0.9800 . ?
 C16b H01B 0.9800 . ?
 C16b H01C 0.9800 . ?
 C16a H0A 0.9800 . ?
 C16a H0B 0.9800 . ?
 C16a H0C 0.9800 . ?
 C16a C13a 1.526(12) . ?
 C13a C14a 1.529(13) . ?
 C13a C15a 1.547(16) . ?
 C14a H1A 0.9900 . ?
 C14a H1B 0.9900 . ?
 C15a H2A 0.9800 . ?
 C15a H2B 0.9800 . ?
 C15a H2C 0.9800 . ?

loop_
  _geom_angle_atom_site_label_1
  _geom_angle_atom_site_label_2
  _geom_angle_atom_site_label_3
  _geom_angle
  _geom_angle_site_symmetry_1
  _geom_angle_site_symmetry_3
  _geom_angle_publ_flag
 K1 K1 H00Y 155.2(5) 2_666 2_666 ?
 Al1 K1 K1 101.659(19) 2_666 2_666 ?
 Al1 K1 H00Y 58.1(3) 2_666 2_666 ?
 O6 K1 K1 106.35(3) 2_666 2_666 ?
 O6 K1 Al1 29.99(3) 2_666 2_666 ?
 O6 K1 O8 115.63(5) 2_666 2_666 ?
 O6 K1 O4 97.15(5) 2_666 1_565 ?
 O6 K1 O2 71.00(5) 2_666 2_666 ?
 O6 K1 H00Y 64.24(11) 2_666 2_666 ?
 O7 K1 K1 100.35(4) 2_666 2_666 ?
 O7 K1 Al1 29.96(3) 2_666 2_666 ?
 O7 K1 O6 59.52(5) 2_666 2_666 ?
 O7 K1 O8 56.57(5) 2_666 2_666 ?
 O7 K1 O4 122.60(5) 2_666 1_565 ?
 O7 K1 O2 68.06(5) 2_666 2_666 ?
 O7 K1 H00Y 54.9(5) 2_666 2_666 ?
 O8 K1 K1 91.71(4) 2_666 2_666 ?
 O8 K1 Al1 86.53(4) 2_666 2_666 ?
 O8 K1 O4 110.00(5) 2_666 1_565 ?
 O8 K1 O2 91.87(6) 2_666 2_666 ?
 O8 K1 H00Y 74.0(5) 2_666 2_666 ?
 O5 K1 K1 90.11(4) 2_666 2_666 ?
 O5 K1 Al1 86.66(4) 2_666 2_666 ?
 O5 K1 O6 57.56(5) 2_666 2_666 ?
 O5 K1 O7 116.62(5) 2_666 2_666 ?
 O5 K1 O8 173.18(5) 2_666 2_666 ?
 O5 K1 O4 72.72(5) 2_666 1_565 ?
 O5 K1 O2 85.39(6) 2_666 2_666 ?
 O5 K1 H00Y 101.9(5) 2_666 2_666 ?
 O4 K1 K1 137.03(4) 1_565 2_666 ?
 O4 K1 Al1 115.82(4) 1_565 2_666 ?
 O4 K1 H00Y 67.7(5) 1_565 2_666 ?
 O2 K1 K1 39.27(4) 2_666 2_666 ?
 O2 K1 K1 41.53(4) . 2_666 ?
 O2 K1 Al1 143.03(4) . 2_666 ?
 O2 K1 Al1 62.49(4) 2_666 2_666 ?
 O2 K1 O6 141.26(5) . 2_666 ?
 O2 K1 O7 132.20(5) . 2_666 ?
 O2 K1 O8 90.71(6) . 2_666 ?
 O2 K1 O5 95.01(6) . 2_666 ?
 O2 K1 O4 158.09(6) 2_666 1_565 ?
 O2 K1 O4 99.75(5) . 1_565 ?
 O2 K1 O2 80.79(6) . 2_666 ?
 O2 K1 H00Y 154.35(8) . 2_666 ?
 O2 K1 H00Y 119.4(4) 2_666 2_666 ?
 O6 Al1 K1 48.78(5) . 2_666 ?
 O6 Al1 O3 94.45(7) . . ?
 O6 Al1 O7 95.98(7) . . ?
 O6 Al1 O1 91.61(8) . . ?
 O6 Al1 N1 91.71(9) . . ?
 O6 Al1 N2 170.87(10) . . ?
 O3 Al1 K1 104.01(5) . 2_666 ?
 O3 Al1 O1 170.10(8) . . ?
 O3 Al1 N1 85.54(7) . . ?
 O3 Al1 N2 88.12(9) . . ?
 O7 Al1 K1 48.04(5) . 2_666 ?
 O7 Al1 O3 94.49(7) . . ?
 O7 Al1 O1 92.65(8) . . ?
 O7 Al1 N1 172.27(9) . . ?
 O7 Al1 N2 92.54(10) . . ?
 O1 Al1 K1 85.87(5) . 2_666 ?
 O1 Al1 N1 86.46(8) . . ?
 O1 Al1 N2 84.71(10) . . ?
 N1 Al1 K1 139.39(7) . 2_666 ?
 N1 Al1 N2 79.74(10) . . ?
 N2 Al1 K1 138.86(8) . 2_666 ?
 Al1 O6 K1 101.23(6) . 2_666 ?
 C7 O6 K1 120.76(13) . 2_666 ?
 C7 O6 Al1 127.24(14) . . ?
 C3 O3 Al1 143.53(15) . . ?
 Al1 O7 K1 101.99(7) . 2_666 ?
 C15 O7 K1 123.99(15) . 2_666 ?
 C15 O7 Al1 130.42(16) . . ?
 C16 O8 K1 121.30(13) . 2_666 ?
 C16 O8 C20 118.0(2) . . ?
 C20 O8 K1 117.36(17) . 2_666 ?
 C6 O5 K1 124.27(13) . 2_666 ?
 C6 O5 C5 118.8(2) . . ?
 C5 O5 K1 116.42(16) . 2_666 ?
 C3 O4 K1 125.91(16) . 1_545 ?
 C1 O1 Al1 134.15(16) . . ?
 K1 O2 K1 99.21(6) . 2_666 ?
 C1 O2 K1 130.78(15) . . ?
 C1 O2 K1 129.84(15) . 2_666 ?
 C12 N1 Al1 125.01(18) . . ?
 C12 N1 C13b 117.4(3) . . ?
 C12 N1 C13a 125.4(4) . . ?
 C13b N1 Al1 117.2(3) . . ?
 C13a N1 Al1 107.5(4) . . ?
 O6 C7 C6 118.79(19) . . ?
 O6 C7 C8 123.9(2) . . ?
 C6 C7 C8 117.3(2) . . ?
 C13 N2 Al1 124.5(2) . . ?
 C13 N2 C14b 122.5(3) . . ?
 C13 N2 C14a 110.7(4) . . ?
 C14b N2 Al1 111.4(2) . . ?
 C14a N2 Al1 119.4(3) . . ?
 O5 C6 C7 114.35(18) . . ?
 O5 C6 C11 124.1(2) . . ?
 C11 C6 C7 121.5(2) . . ?
 O3 C3 C4 117.0(2) . . ?
 O4 C3 O3 123.6(2) . . ?
 O4 C3 C4 119.4(2) . . ?
 O7 C15 C16 117.8(2) . . ?
 O7 C15 C14 124.2(2) . . ?
 C14 C15 C16 118.0(2) . . ?
 O8 C16 C15 114.82(19) . . ?
 O8 C16 C17 124.8(3) . . ?
 C17 C16 C15 120.4(3) . . ?
 C7 C8 C12 122.4(2) . . ?
 C7 C8 C9 119.7(2) . . ?
 C9 C8 C12 117.9(2) . . ?
 C6 C11 H00J 119.7 . . ?
 C10 C11 C6 120.6(3) . . ?
 C10 C11 H00J 119.7 . . ?
 O1 C1 C2 114.2(2) . . ?
 O2 C1 O1 126.4(2) . . ?
 O2 C1 C2 119.4(2) . . ?
 C15 C14 C13 122.5(2) . . ?
 C15 C14 C19 119.7(3) . . ?
 C19 C14 C13 117.8(3) . . ?
 N1 C12 C8 124.4(2) . . ?
 N1 C12 H00M 117.8 . . ?
 C8 C12 H00M 117.8 . . ?
 C8 C9 H00N 119.4 . . ?
 C10 C9 C8 121.1(2) . . ?
 C10 C9 H00N 119.4 . . ?
 C11 C10 H00O 120.2 . . ?
 C9 C10 C11 119.7(2) . . ?
 C9 C10 H00O 120.2 . . ?
 N2 C13 C14 125.3(2) . . ?
 N2 C13 H00P 117.3 . . ?
 C14 C13 H00P 117.3 . . ?
 C14 C19 H00Q 119.5 . . ?
 C18 C19 C14 121.0(3) . . ?
 C18 C19 H00Q 119.5 . . ?
 C16 C17 H00R 119.6 . . ?
 C16 C17 C18 120.7(3) . . ?
 C18 C17 H00R 119.6 . . ?
 C19 C18 C17 120.1(3) . . ?
 C19 C18 H00S 119.9 . . ?
 C17 C18 H00S 119.9 . . ?
 O8 C20 H00A 109.5 . . ?
 O8 C20 H00B 109.5 . . ?
 O8 C20 H00C 109.5 . . ?
 H00A C20 H00B 109.5 . . ?
 H00A C20 H00C 109.5 . . ?
 H00B C20 H00C 109.5 . . ?
 K1 C5 H00D 67.9 2_666 . ?
 K1 C5 H00E 133.5 2_666 . ?
 K1 C5 H00F 115.0 2_666 . ?
 O5 C5 K1 42.75(12) . 2_666 ?
 O5 C5 H00D 109.5 . . ?
 O5 C5 H00E 109.5 . . ?
 O5 C5 H00F 109.5 . . ?
 H00D C5 H00E 109.5 . . ?
 H00D C5 H00F 109.5 . . ?
 H00E C5 H00F 109.5 . . ?
 C1 C2 H00G 109.5 . . ?
 C1 C2 H00H 109.5 . . ?
 C1 C2 H00I 109.5 . . ?
 H00G C2 H00H 109.5 . . ?
 H00G C2 H00I 109.5 . . ?
 H00H C2 H00I 109.5 . . ?
 N1 C13b H00K 111.1 . . ?
 N1 C13b H00L 111.1 . . ?
 N1 C13b C14b 103.3(4) . . ?
 H00K C13b H00L 109.1 . . ?
 C14b C13b H00K 111.1 . . ?
 C14b C13b H00L 111.1 . . ?
 H00T C15b H00U 109.5 . . ?
 H00T C15b H00V 109.5 . . ?
 H00U C15b H00V 109.5 . . ?
 C14b C15b H00T 109.5 . . ?
 C14b C15b H00U 109.5 . . ?
 C14b C15b H00V 109.5 . . ?
 C3 C4 H00W 109.5 . . ?
 C3 C4 H00X 109.5 . . ?
 C3 C4 H00Y 109.5 . . ?
 H00W C4 H00X 109.5 . . ?
 H00W C4 H00Y 109.5 . . ?
 H00X C4 H00Y 109.5 . . ?
 C13b C14b N2 105.9(3) . . ?
 C13b C14b C15b 110.5(4) . . ?
 C13b C14b C16b 110.2(4) . . ?
 C15b C14b N2 110.4(4) . . ?
 C15b C14b C16b 110.6(4) . . ?
 C16b C14b N2 109.2(4) . . ?
 C14b C16b H01A 109.5 . . ?
 C14b C16b H01B 109.5 . . ?
 C14b C16b H01C 109.5 . . ?
 H01A C16b H01B 109.5 . . ?
 H01A C16b H01C 109.5 . . ?
 H01B C16b H01C 109.5 . . ?
 H0A C16a H0B 109.5 . . ?
 H0A C16a H0C 109.5 . . ?
 H0B C16a H0C 109.5 . . ?
 C13a C16a H0A 109.5 . . ?
 C13a C16a H0B 109.5 . . ?
 C13a C16a H0C 109.5 . . ?
 C16a C13a N1 105.4(7) . . ?
 C16a C13a C14a 106.7(7) . . ?
 C16a C13a C15a 111.0(8) . . ?
 C14a C13a N1 111.4(6) . . ?
 C14a C13a C15a 111.4(9) . . ?
 C15a C13a N1 110.7(8) . . ?
 N2 C14a C13a 95.6(6) . . ?
 N2 C14a H1A 112.6 . . ?
 N2 C14a H1B 112.6 . . ?
 C13a C14a H1A 112.6 . . ?
 C13a C14a H1B 112.6 . . ?
 H1A C14a H1B 110.1 . . ?
 C13a C15a H2A 109.5 . . ?
 C13a C15a H2B 109.5 . . ?
 C13a C15a H2C 109.5 . . ?
 H2A C15a H2B 109.5 . . ?
 H2A C15a H2C 109.5 . . ?
 H2B C15a H2C 109.5 . . ?

loop_
  _geom_torsion_atom_site_label_1
  _geom_torsion_atom_site_label_2
  _geom_torsion_atom_site_label_3
  _geom_torsion_atom_site_label_4
  _geom_torsion
  _geom_torsion_site_symmetry_1
  _geom_torsion_site_symmetry_2
  _geom_torsion_site_symmetry_3
  _geom_torsion_site_symmetry_4
  _geom_torsion_publ_flag
 K1 Al1 O6 C7 143.69(19) 2_666 . . . ?
 K1 Al1 O3 C3 -9.3(3) 2_666 . . . ?
 K1 Al1 O7 C15 -158.7(2) 2_666 . . . ?
 K1 O6 C7 C6 -19.1(2) 2_666 . . . ?
 K1 O6 C7 C8 162.26(15) 2_666 . . . ?
 K1 O7 C15 C16 20.3(2) 2_666 . . . ?
 K1 O7 C15 C14 -160.38(16) 2_666 . . . ?
 K1 O8 C16 C15 -18.2(2) 2_666 . . . ?
 K1 O8 C16 C17 161.35(18) 2_666 . . . ?
 K1 O5 C6 C7 14.4(2) 2_666 . . . ?
 K1 O5 C6 C11 -165.05(17) 2_666 . . . ?
 K1 O4 C3 O3 -142.25(18) 1_545 . . . ?
 K1 O4 C3 C4 39.0(3) 1_545 . . . ?
 K1 O2 C1 O1 7.4(5) 2_666 . . . ?
 K1 O2 C1 O1 -178.5(2) . . . . ?
 K1 O2 C1 C2 -172.7(2) 2_666 . . . ?
 K1 O2 C1 C2 1.4(4) . . . . ?
 Al1 O6 C7 C6 -156.54(15) . . . . ?
 Al1 O6 C7 C8 24.8(3) . . . . ?
 Al1 O3 C3 O4 160.66(19) . . . . ?
 Al1 O3 C3 C4 -20.6(4) . . . . ?
 Al1 O7 C15 C16 174.87(14) . . . . ?
 Al1 O7 C15 C14 -5.8(3) . . . . ?
 Al1 O1 C1 O2 -15.7(5) . . . . ?
 Al1 O1 C1 C2 164.4(2) . . . . ?
 Al1 N1 C12 C8 -0.1(3) . . . . ?
 Al1 N1 C13b C14b -47.3(4) . . . . ?
 Al1 N1 C13a C16a 142.7(5) . . . . ?
 Al1 N1 C13a C14a 27.3(7) . . . . ?
 Al1 N1 C13a C15a -97.2(7) . . . . ?
 Al1 N2 C13 C14 4.0(4) . . . . ?
 Al1 N2 C14b C13b -32.5(3) . . . . ?
 Al1 N2 C14b C15b 87.1(4) . . . . ?
 Al1 N2 C14b C16b -151.1(3) . . . . ?
 Al1 N2 C14a C13a 54.6(7) . . . . ?
 O6 Al1 O3 C3 -57.8(3) . . . . ?
 O6 Al1 O7 K1 -9.87(7) . . . 2_666 ?
 O6 Al1 O7 C15 -168.56(18) . . . . ?
 O6 C7 C6 O5 3.6(3) . . . . ?
 O6 C7 C6 C11 -176.91(19) . . . . ?
 O6 C7 C8 C12 -3.1(3) . . . . ?
 O6 C7 C8 C9 176.04(19) . . . . ?
 O3 Al1 O6 K1 104.75(6) . . . 2_666 ?
 O3 Al1 O6 C7 -111.55(16) . . . . ?
 O3 Al1 O7 K1 -104.84(7) . . . 2_666 ?
 O3 Al1 O7 C15 96.48(18) . . . . ?
 O7 Al1 O6 K1 9.76(7) . . . 2_666 ?
 O7 Al1 O6 C7 153.45(16) . . . . ?
 O7 Al1 O3 C3 38.5(3) . . . . ?
 O7 C15 C16 O8 -0.6(3) . . . . ?
 O7 C15 C16 C17 179.8(2) . . . . ?
 O7 C15 C14 C13 -0.6(3) . . . . ?
 O7 C15 C14 C19 -179.4(2) . . . . ?
 O8 C16 C17 C18 179.8(2) . . . . ?
 O5 C6 C11 C10 179.4(2) . . . . ?
 O1 Al1 O6 K1 -83.08(7) . . . 2_666 ?
 O1 Al1 O6 C7 60.61(17) . . . . ?
 O1 Al1 O7 K1 82.03(8) . . . 2_666 ?
 O1 Al1 O7 C15 -76.66(19) . . . . ?
 N1 Al1 O6 K1 -169.59(7) . . . 2_666 ?
 N1 Al1 O6 C7 -25.89(17) . . . . ?
 N1 Al1 O3 C3 -149.2(3) . . . . ?
 N1 C13b C14b N2 48.0(4) . . . . ?
 N1 C13b C14b C15b -71.6(5) . . . . ?
 N1 C13b C14b C16b 165.9(3) . . . . ?
 N1 C13a C14a N2 -47.6(7) . . . . ?
 C7 C6 C11 C10 0.0(3) . . . . ?
 C7 C8 C12 N1 -9.0(4) . . . . ?
 C7 C8 C9 C10 1.7(3) . . . . ?
 N2 Al1 O3 C3 130.9(3) . . . . ?
 N2 Al1 O7 K1 166.85(8) . . . 2_666 ?
 N2 Al1 O7 C15 8.16(19) . . . . ?
 C6 O5 C5 K1 -172.2(3) . . . 2_666 ?
 C6 C7 C8 C12 178.2(2) . . . . ?
 C6 C7 C8 C9 -2.7(3) . . . . ?
 C6 C11 C10 C9 -1.1(4) . . . . ?
 C15 C16 C17 C18 -0.7(4) . . . . ?
 C15 C14 C13 N2 1.1(4) . . . . ?
 C15 C14 C19 C18 -0.1(4) . . . . ?
 C16 C15 C14 C13 178.7(2) . . . . ?
 C16 C15 C14 C19 -0.1(3) . . . . ?
 C16 C17 C18 C19 0.5(4) . . . . ?
 C8 C7 C6 O5 -177.60(18) . . . . ?
 C8 C7 C6 C11 1.9(3) . . . . ?
 C8 C9 C10 C11 0.2(4) . . . . ?
 C14 C15 C16 O8 179.96(19) . . . . ?
 C14 C15 C16 C17 0.4(3) . . . . ?
 C14 C19 C18 C17 -0.1(4) . . . . ?
 C12 N1 C13b C14b 139.0(3) . . . . ?
 C12 N1 C13a C16a -52.9(7) . . . . ?
 C12 N1 C13a C14a -168.3(5) . . . . ?
 C12 N1 C13a C15a 67.2(9) . . . . ?
 C12 C8 C9 C10 -179.2(2) . . . . ?
 C9 C8 C12 N1 171.9(2) . . . . ?
 C13 N2 C14b C13b 161.4(3) . . . . ?
 C13 N2 C14b C15b -79.0(5) . . . . ?
 C13 N2 C14b C16b 42.8(5) . . . . ?
 C13 N2 C14a C13a -150.2(5) . . . . ?
 C13 C14 C19 C18 -178.9(3) . . . . ?
 C19 C14 C13 N2 179.9(3) . . . . ?
 C20 O8 C16 C15 -176.9(2) . . . . ?
 C20 O8 C16 C17 2.6(3) . . . . ?
 C5 O5 C6 C7 -174.1(2) . . . . ?
 C5 O5 C6 C11 6.5(3) . . . . ?
 C13b N1 C12 C8 173.0(3) . . . . ?
 C14b N2 C13 C14 168.4(3) . . . . ?
 C16a C13a C14a N2 -162.2(6) . . . . ?
 C13a N1 C12 C8 -161.9(4) . . . . ?
 C14a N2 C13 C14 -149.6(4) . . . . ?
 C15a C13a C14a N2 76.5(9) . . . . ?

_shelx_res_file
;
TITL 008ff22_auto_a.res in P-1
    008ff22_auto.res
    created by SHELXL-2018/3 at 15:21:48 on 07-Mar-2022
REM Old TITL 008ff22_auto in P-1
REM SHELXT solution in P-1: R1 0.180, Rweak 0.009, Alpha 0.043
REM <I/s> 0.000 for 0 systematic absences, Orientation as input
REM Formula found by SHELXT: C24 N2 O8 Al K
CELL 1.54184 9.8713 11.208 11.806 84.516 78.103 81.516
ZERR 2 0.0004 0.0004 0.0004 0.003 0.003 0.003
LATT 1
SFAC C H Al K N O
UNIT 48 56 2 2 4 16
EQIV $1 1-X,1-Y,1-Z

L.S. 20
PLAN  8
SIZE 0.096 0.119 0.138
TEMP -123
CONF
FREE K001 H00y_$1
FREE K001 C00U_$1
BOND
list 4
MORE -1
BOND $H
fmap 2 53
acta
REM <olex2.extras>
REM <HklSrc "%.\\008ff22_auto.hkl">
REM </olex2.extras>

WGHT    0.060000    0.529700
FVAR       0.45474   0.65093
K001  4    0.527759    0.678615    0.509871    11.00000    0.04565    0.04050 =
         0.05487   -0.00391   -0.01262   -0.00433
AL02  3    0.636674    0.171694    0.717814    11.00000    0.05206    0.03567 =
         0.05093   -0.00509   -0.01817   -0.01112
O003  6    0.696255    0.181435    0.560760    11.00000    0.03678    0.04682 =
         0.05572   -0.00192   -0.01224   -0.01440
O004  6    0.597759    0.010564    0.725128    11.00000    0.04161    0.03993 =
         0.06149   -0.00578   -0.01378   -0.01333
O005  6    0.456753    0.238929    0.716205    11.00000    0.05479    0.04404 =
         0.04854   -0.01152   -0.00803   -0.00144
O006  6    0.225975    0.345495    0.656255    11.00000    0.04486    0.05284 =
         0.07165   -0.01819   -0.00931   -0.00114
O007  6    0.722679    0.283260    0.350524    11.00000    0.04854    0.06024 =
         0.05097    0.00148   -0.00819   -0.01412
O008  6    0.554833   -0.168400    0.689651    11.00000    0.04967    0.03556 =
         0.10473   -0.00853   -0.02659   -0.00897
O009  6    0.694744    0.324945    0.730486    11.00000    0.09933    0.03540 =
         0.08840   -0.00109   -0.05794   -0.01600
O00A  6    0.599943    0.461583    0.609573    11.00000    0.08865    0.04054 =
         0.08374    0.00033   -0.04786   -0.01302
N00B  5    0.826801    0.098011    0.742917    11.00000    0.05811    0.04632 =
         0.07958    0.01129   -0.03585   -0.02290
C00C  1    0.824685    0.188942    0.503013    11.00000    0.03896    0.03251 =
         0.06192   -0.00975   -0.01074   -0.01045
N00D  5    0.603314    0.159340    0.892205    11.00000    0.10786    0.05557 =
         0.05042   -0.00838   -0.02473    0.00299
C00E  1    0.844044    0.239750    0.388134    11.00000    0.04184    0.03704 =
         0.06361   -0.01090   -0.00613   -0.00987
C00F  1    0.526743   -0.057784    0.687878    11.00000    0.04435    0.03981 =
         0.06579   -0.00247   -0.01646   -0.01249
C00G  1    0.355939    0.277553    0.801268    11.00000    0.05855    0.03344 =
         0.05659   -0.01271    0.00008   -0.01718
C00H  1    0.228175    0.335554    0.772130    11.00000    0.05276    0.04247 =
         0.06559   -0.01819    0.00098   -0.01809
C00I  1    0.945496    0.146571    0.548884    11.00000    0.04411    0.03502 =
         0.08044   -0.00806   -0.01953   -0.00877
C00J  1    0.976596    0.244945    0.321092    11.00000    0.05416    0.04755 =
         0.07088   -0.01320    0.00314   -0.01503
AFIX  43
H00J  2    0.986609    0.279782    0.243726    11.00000   -1.20000
AFIX   0
C00K  1    0.662129    0.432028    0.689814    11.00000    0.07206    0.03930 =
         0.07911   -0.00615   -0.03593   -0.01300
C00L  1    0.365975    0.264123    0.918990    11.00000    0.07982    0.04648 =
         0.05242   -0.01146   -0.00131   -0.02477
C00M  1    0.938778    0.096134    0.665909    11.00000    0.04735    0.04546 =
         0.09755    0.00726   -0.03437   -0.01684
AFIX  43
H00M  2    1.023353    0.058796    0.687622    11.00000   -1.20000
AFIX   0
C00N  1    1.080288    0.151764    0.477188    11.00000    0.03960    0.04257 =
         0.10420   -0.01880   -0.01709   -0.00405
AFIX  43
H00N  2    1.161291    0.121132    0.507818    11.00000   -1.20000
AFIX   0
C00O  1    1.094619    0.199647    0.366192    11.00000    0.04169    0.05264 =
         0.09254   -0.02068    0.00147   -0.00888
AFIX  43
H00O  2    1.184983    0.202209    0.319464    11.00000   -1.20000
AFIX   0
C00P  1    0.490479    0.204164    0.958316    11.00000    0.11781    0.05342 =
         0.04674   -0.00995   -0.01613   -0.01567
AFIX  43
H00P  2    0.488384    0.197521    1.039467    11.00000   -1.20000
AFIX   0
C00Q  1    0.250405    0.308112    1.004237    11.00000    0.09694    0.06840 =
         0.05693   -0.01902    0.01165   -0.03639
AFIX  43
H00Q  2    0.257486    0.298783    1.083719    11.00000   -1.20000
AFIX   0
C00R  1    0.118195    0.377809    0.858050    11.00000    0.05427    0.06047 =
         0.08954   -0.02648    0.01078   -0.01847
AFIX  43
H00R  2    0.033769    0.417164    0.837490    11.00000   -1.20000
AFIX   0
C00S  1    0.129934    0.363296    0.973957    11.00000    0.07803    0.08198 =
         0.07647   -0.03010    0.02260   -0.02836
AFIX  43
H00S  2    0.053450    0.392071    1.032136    11.00000   -1.20000
AFIX   0
C00T  1    0.103445    0.408330    0.619824    11.00000    0.05293    0.06282 =
         0.10289   -0.03122   -0.02354    0.00739
AFIX 137
H00A  2    0.088410    0.491867    0.642441    11.00000   -1.50000
H00B  2    0.022477    0.367844    0.656768    11.00000   -1.50000
H00C  2    0.115563    0.408295    0.535324    11.00000   -1.50000
AFIX   0
C00U  1    0.730017    0.325339    0.234087    11.00000    0.07180    0.09621 =
         0.05502    0.00763   -0.01204   -0.03189
AFIX 137
H00D  2    0.635406    0.345127    0.218124    11.00000   -1.50000
H00E  2    0.782452    0.262475    0.183957    11.00000   -1.50000
H00F  2    0.777327    0.397851    0.218725    11.00000   -1.50000
AFIX   0
C00V  1    0.707276    0.528799    0.749509    11.00000    0.10136    0.03944 =
         0.11986   -0.01485   -0.06709   -0.00819
AFIX 137
H00G  2    0.697222    0.505690    0.832703    11.00000   -1.50000
H00H  2    0.648701    0.605802    0.737994    11.00000   -1.50000
H00I  2    0.805144    0.537576    0.716489    11.00000   -1.50000
AFIX   0
PART 1
C00W  1    0.835021    0.033093    0.849373    21.00000    0.05180    0.05324 =
         0.06146    0.00355   -0.02152   -0.01619
AFIX  23
H00K  2    0.932629    0.017182    0.861257    21.00000   -1.20000
H00L  2    0.797540   -0.044809    0.853997    21.00000   -1.20000
AFIX   0
C00X  1    0.818209    0.225771    0.946088    21.00000    0.08446    0.07573 =
         0.05332    0.00804   -0.02400   -0.04500
AFIX 137
H00T  2    0.842282    0.266493    0.868798    21.00000   -1.50000
H00U  2    0.903538    0.198523    0.976576    21.00000   -1.50000
H00V  2    0.755757    0.282188    0.998127    21.00000   -1.50000
AFIX   0
PART 0
C00Y  1    0.399690    0.002782    0.641507    11.00000    0.10945    0.04948 =
         0.16994   -0.00786   -0.09724   -0.01145
AFIX 137
H00W  2    0.327549    0.034098    0.705775    11.00000   -1.50000
H00X  2    0.363411   -0.056216    0.603448    11.00000   -1.50000
H00Y  2    0.425909    0.069648    0.585296    11.00000   -1.50000
AFIX   0
PART 1
C00Z  1    0.745043    0.116860    0.937927    21.00000    0.07090    0.05905 =
         0.04723    0.00802   -0.02250   -0.03224
C010  1    0.712385    0.047917    1.056615    21.00000    0.09524    0.07879 =
         0.05834    0.01746   -0.02185   -0.04433
AFIX 137
H01A  2    0.666481    0.104873    1.115158    21.00000   -1.50000
H01B  2    0.799414    0.006564    1.077360    21.00000   -1.50000
H01C  2    0.650360   -0.011808    1.053286    21.00000   -1.50000
AFIX   0
PART 2
C0    1    0.911728   -0.042760    0.903300   -21.00000    0.07714    0.05502 =
         0.07561    0.00101   -0.04189   -0.00277
AFIX 137
H0A   2    0.879285   -0.106923    0.869032   -21.00000   -1.50000
H0B   2    0.906944   -0.063306    0.986476   -21.00000   -1.50000
H0C   2    1.008434   -0.034617    0.865614   -21.00000   -1.50000
AFIX   0
C00{  1    0.819121    0.076455    0.885830   -21.00000    0.05651    0.04285 =
         0.04751   -0.00989   -0.01805   -0.00317
C1    1    0.671588    0.059026    0.950458   -21.00000    0.07123    0.05667 =
         0.05290    0.01182   -0.02010   -0.01555
AFIX  23
H1A   2    0.643965   -0.018832    0.936377   -21.00000   -1.20000
H1B   2    0.658433    0.067583    1.034855   -21.00000   -1.20000
AFIX   0
C2    1    0.872854    0.181706    0.931742   -21.00000    0.08770    0.07100 =
         0.06561   -0.01376   -0.03147   -0.03010
AFIX 137
H2A   2    0.967949    0.189790    0.889663   -21.00000   -1.50000
H2B   2    0.873149    0.164977    1.014704   -21.00000   -1.50000
H2C   2    0.811512    0.257040    0.919950   -21.00000   -1.50000
AFIX   0
HKLF 4


REM  008ff22_auto_a.res in P-1
REM wR2 = 0.1238, GooF = S = 1.037, Restrained GooF = 1.037 for all data
REM R1 = 0.0440 for 4292 Fo > 4sig(Fo) and 0.0539 for all 5199 data
REM 370 parameters refined using 0 restraints

END

WGHT      0.0600      0.5316

REM Highest difference peak  0.438,  deepest hole -0.364,  1-sigma level  0.045
Q1    1   0.5421  0.1223  0.9036  11.00000  0.05    0.44
Q2    1   0.6313  0.3178  0.7838  11.00000  0.05    0.41
Q3    1   0.5020  0.6200  0.4731  11.00000  0.05    0.38
Q4    1   0.3659 -0.0174  0.7256  11.00000  0.05    0.31
Q5    1   0.7679  0.5041  0.7961  11.00000  0.05    0.28
Q6    1   0.7047  0.3264  0.6989  11.00000  0.05    0.27
Q7    1   0.6537  0.1376  0.8950  11.00000  0.05    0.22
Q8    1   0.5201 -0.1451  0.7731  11.00000  0.05    0.22
;
_shelx_res_checksum                83751
_shelx_hkl_file
;
   0   0   1  966.59    3.54
   0   0  -1  963.89    4.91
   0   0  -1  963.60    5.15
   0   0   2  216.33    2.40
   0   0  -2  222.18    3.56
   0   0  -2  222.65    1.97
   0   0   2  224.65    1.59
   0   0  -2  220.91    3.36
   0   0  -3 1122.75    4.88
   0   0  -3 1118.54    9.33
   0   0  -3 1140.77    7.41
   0   0  -3 1123.33    9.95
   0   0  -4  474.23    5.37
   0   0  -4  478.64    8.17
   0   0   4  449.10    7.42
   0   0  -5  795.20    7.33
   0   0  -5  787.92   12.24
   0   0   6   19.26    2.36
   0   0   6   20.57    1.54
   0   0  -6   19.00    2.27
   0   0   6   20.30    1.84
   0   0  -7   14.09    2.16
   0   0   7   13.79    2.16
   0   0  -8   35.06    3.60
   0   0   8   33.76    3.61
   0   0   8   38.90    3.36
   0   0  -9   66.55    2.33
   0   0   9   65.83    4.69
   0   0   9   67.00    5.24
   0   0  -9   69.05    5.28
   0   0  -9   64.45    2.38
   0   0  -9   66.49    2.21
   0   0  -9   67.98    2.31
   0   0  -9   65.44    2.48
   0   0 -10    4.79    0.77
   0   0 -10    5.33    0.82
   0   0  10    5.31    1.58
   0   0  10    6.17    1.76
   0   0 -10    2.95    1.27
   0   0 -10    4.08    0.80
   0   0 -10    5.75    0.89
   0   0 -10    5.64    0.91
   0   0 -11   -0.61    0.63
   0   0  11    0.29    0.95
   0   0 -11    0.51    0.53
   0   0 -11   -0.63    0.51
   0   0 -11   -0.26    0.58
   0   0 -11   -0.53    0.65
   0   0 -12    0.11    0.54
   0   0 -12    0.31    0.43
   0   0 -12    0.71    0.50
   0   0 -12    0.67    0.49
   0   0 -13    5.95    0.78
   0   0 -13    6.71    0.71
   0   0 -14    7.40    0.61
   0   1 -14    0.06    0.25
   0   1 -13    9.18    0.90
   0   1 -12   38.29    2.00
   0   1 -12   36.95    1.85
   0   1 -12   34.97    1.51
   0   1 -11    5.81    0.77
   0  -1  11    6.01    1.67
   0   1 -11    7.11    0.87
   0   1 -11    8.18    1.09
   0   1 -11    7.22    0.87
   0   1 -11    7.42    1.00
   0  -1  10    0.59    1.12
   0   1 -10    0.38    0.43
   0   1 -10   -0.07    0.62
   0   1 -10   -0.44    0.63
   0   1 -10    0.00    0.41
   0   1 -10    1.05    0.52
   0   1 -10    0.13    0.51
   0   1  -9    5.28    0.75
   0   1  -9    5.09    0.64
   0   1  -9    3.43    1.41
   0  -1   9    4.22    1.47
   0  -1   9    5.57    1.43
   0   1  -9    5.07    0.70
   0   1  -9    5.05    0.72
   0   1  -9    5.54    0.83
   0   1  -9    4.01    0.77
   0  -1   8  244.70    9.53
   0  -1   8  252.06    8.43
   0   1  -8  241.09    9.07
   0  -1   7  102.83    5.66
   0  -1   7  100.08    4.86
   0   1  -7  102.90    5.47
   0  -1   6    3.39    1.29
   0   1  -6    1.92    1.05
   0  -1   6    3.26    1.00
   0  -1   5 1233.88   10.58
   0  -1   5 1272.59   15.99
   0   1  -5 1274.05   15.36
   0   1  -5 1241.75   13.89
   0  -1   5 1267.38   13.48
   0  -1   4  102.73    3.98
   0   1  -4  101.83    3.77
   0  -1   4   95.62    2.29
   0   1  -4   98.32    3.58
   0  -1   4  108.77    2.67
   0  -1   4   96.64    2.90
   0   1  -3   26.00    1.71
   0  -1   3   25.09    1.73
   0   1  -3   25.75    1.67
   0   1  -3   24.10    1.57
   0  -1   3   27.09    1.09
   0   1  -2  420.35    5.45
   0  -1   2  410.33    4.78
   0   1  -2  407.64    5.17
   0   1  -2  406.45    4.98
   0  -1   1  618.92    5.13
   0   1  -1  610.89    5.22
   0   1  -1  615.11    4.21
   0  -1   0  321.28    3.25
   0   1   0  322.67    3.30
   0  -1   0  323.63    2.03
   0  -1   0  326.32    3.17
   0   1   1 1472.79    5.93
   0   1   1 1461.89    7.73
   0   1   1 1472.79    5.80
   0   1   1 1468.62    7.43
   0  -1  -1 1444.46    7.44
   0   1   2  405.85    3.18
   0  -1  -2  417.50    3.99
   0  -1  -2  405.36    4.40
   0  -1  -2  403.06    5.28
   0  -1  -2  404.50    5.18
   0   1   3   75.47    1.39
   0  -1  -3   77.40    1.85
   0  -1  -3   75.05    2.10
   0  -1  -3   74.62    2.73
   0   1   4   80.41    1.38
   0  -1  -4   88.72    3.42
   0  -1  -4   91.60    3.70
   0  -1  -4   82.92    1.97
   0  -1  -4   84.33    2.28
   0   1   5    3.25    0.94
   0  -1  -5    3.67    0.55
   0  -1  -5    3.51    1.09
   0  -1  -5    3.65    0.97
   0   1   6  210.66    6.91
   0   1   6  219.03    4.61
   0  -1  -6  207.92    7.20
   0  -1  -6  206.83    6.55
   0   1   7   23.12    2.44
   0  -1  -7   19.87    2.57
   0   1   8    5.87    1.56
   0   1   8   11.27    1.72
   0  -1  -8    6.89    1.71
   0  -1  -9   30.10    3.59
   0  -1  -9   29.57    1.73
   0   1   9   26.47    3.34
   0  -1  -9   30.90    1.67
   0  -1  -9   27.63    1.43
   0  -1  -9   27.60    1.41
   0  -1  -9   28.97    1.46
   0  -1  -9   27.67    1.42
   0  -1 -10   12.52    1.11
   0   1  10   11.53    2.18
   0   1  10   11.94    2.38
   0  -1 -10   13.01    1.22
   0  -1 -10   12.77    1.24
   0  -1 -10   10.06    2.20
   0  -1 -10   12.02    1.23
   0  -1 -10   11.42    1.11
   0  -1 -10   11.40    1.22
   0  -1 -11    3.59    0.79
   0  -1 -11    2.77    0.73
   0  -1 -11    4.01    0.79
   0  -1 -11    3.55    0.75
   0  -1 -11    3.92    0.69
   0  -1 -11    2.78    0.69
   0  -1 -12    5.12    0.79
   0  -1 -12    6.38    0.89
   0  -1 -12    5.66    0.85
   0  -1 -13   23.66    1.35
   0  -1 -13   24.11    1.28
   0  -1 -14    0.45    0.29
   0  -1 -14   -0.59    0.26
   0   2 -14    0.59    0.25
   0   2 -13    4.28    0.65
   0   2 -12    2.14    0.67
   0   2 -12    1.86    0.50
   0   2 -12    2.50    0.68
   0   2 -11    0.97    0.50
   0  -2  11   -0.55    0.98
   0   2 -11    1.09    0.54
   0   2 -11    0.60    0.56
   0   2 -11    0.33    0.47
   0   2 -10    0.55    0.47
   0   2 -10    0.43    0.50
   0   2 -10    0.27    0.50
   0   2 -10   -0.33    0.66
   0  -2  10    1.78    1.18
   0  -2   9    1.88    1.43
   0   2  -9    1.03    0.52
   0   2  -9    0.30    0.52
   0   2  -9    0.25    0.41
   0   2  -9    0.46    0.58
   0   2  -9    1.50    0.90
   0  -2   8    0.34    0.82
   0  -2   8    0.01    0.93
   0   2  -8    1.37    1.12
   0  -2   7   48.01    4.03
   0   2  -7   51.73    3.86
   0  -2   7   47.80    3.43
   0  -2   6    9.52    1.19
   0  -2   6   10.14    1.84
   0   2  -6    7.21    1.43
   0   2  -6    5.29    1.23
   0  -2   6    8.39    1.43
   0  -2   5   90.44    3.51
   0   2  -5   97.73    4.31
   0  -2   5   96.92    2.98
   0  -2   5   87.31    3.71
   0  -2   5   88.50    4.54
   0  -2   4  166.17    4.40
   0  -2   4  164.67    5.43
   0   2  -4  162.26    5.18
   0   2  -4  164.62    4.72
   0   2  -4  159.67    4.98
   0   2  -3    0.71    0.46
   0   2  -3    1.07    0.71
   0   2  -3    0.58    0.55
   0  -2   3    0.21    0.47
   0   2  -3    0.82    0.72
   0  -2   3    0.64    0.52
   0   2  -2  586.68    7.16
   0   2  -2  587.68    5.99
   0   2  -2  593.11    7.66
   0  -2   2  587.52    7.30
   0   2  -1  106.60    1.92
   0   2  -1  106.87    2.89
   0  -2   1  111.40    3.00
   0   2  -1  108.45    3.04
   0  -2   0 1820.06   10.81
   0   2   0 1842.24   11.36
   0  -2   0 1847.75   11.22
   0  -2  -1   78.27    2.41
   0   2   1   79.33    2.46
   0  -2  -2   18.24    1.30
   0  -2  -2   18.75    1.33
   0   2   2   17.13    0.97
   0   2   2   17.04    1.01
   0   2   2   19.43    1.40
   0   2   2   17.47    1.32
   0  -2  -3    0.77    0.54
   0  -2  -3    0.82    0.61
   0  -2  -3    0.34    0.58
   0   2   3    0.33    0.55
   0  -2  -4  373.34    7.71
   0  -2  -4  369.13    6.07
   0  -2  -4  373.06    7.40
   0   2   4  382.77    6.44
   0  -2  -5  812.91    9.17
   0  -2  -5  816.46   12.98
   0  -2  -5  818.86   12.25
   0   2   5  810.72   10.04
   0  -2  -6  279.36    7.92
   0  -2  -6  293.67    8.71
   0   2   6  293.44    6.27
   0   2   7   26.20    2.98
   0  -2  -7   25.40    2.91
   0  -2  -7   28.24    2.81
   0   2   7   26.25    2.23
   0   2   8    2.28    0.96
   0  -2  -8    1.74    1.16
   0  -2  -9    5.78    1.72
   0  -2  -9    8.40    1.03
   0  -2  -9    8.20    0.85
   0  -2  -9    9.20    0.96
   0  -2  -9    8.24    0.94
   0   2   9   10.14    1.81
   0   2   9    6.77    1.71
   0  -2  -9    9.46    1.03
   0  -2  -9    6.93    0.82
   0  -2  -9    7.58    0.75
   0  -2 -10   44.87    2.26
   0   2  10   42.96    4.19
   0  -2 -10   41.51    2.06
   0  -2 -10   40.63    1.76
   0  -2 -10   39.11    1.80
   0  -2 -10   42.71    2.08
   0  -2 -10   39.27    2.01
   0  -2 -10   43.36    1.78
   0  -2 -11    0.12    0.51
   0  -2 -11    1.17    0.66
   0  -2 -11   -0.42    0.57
   0  -2 -11   -0.66    0.63
   0  -2 -11   -0.23    0.51
   0  -2 -11    0.44    0.63
   0  -2 -12    1.66    0.66
   0  -2 -12    1.75    0.67
   0  -2 -12    0.44    0.56
   0  -2 -12    1.73    0.55
   0  -2 -13    1.85    0.56
   0  -2 -13    2.10    0.57
   0  -2 -13    1.79    0.50
   0  -2 -14   11.98    0.70
   0  -2 -14   12.15    0.65
   0   3 -13    1.48    0.32
   0   3 -13    2.15    0.48
   0   3 -12   17.12    1.19
   0   3 -12   20.34    1.39
   0   3 -12   18.56    1.32
   0  -3  11    4.92    1.74
   0   3 -11    5.45    0.81
   0   3 -11    5.73    0.81
   0   3 -11    5.90    0.93
   0   3 -10    0.81    0.49
   0   3 -10   -0.21    0.54
   0   3 -10    0.14    0.53
   0  -3  10   -0.50    1.04
   0  -3   9   14.64    2.71
   0   3  -9   15.08    1.24
   0   3  -9   15.45    1.33
   0   3  -9   15.47    1.27
   0   3  -9   15.51    1.40
   0   3  -9   12.91    1.99
   0  -3   8  104.36    5.24
   0   3  -8  102.09    5.69
   0  -3   8  112.67    6.86
   0   3  -8  108.05    3.10
   0   3  -8  102.85    2.87
   0   3  -7   75.87    4.62
   0   3  -7   69.49    4.47
   0  -3   7   67.18    4.02
   0  -3   7   72.47    5.13
   0  -3   6   64.09    3.43
   0  -3   6   62.95    3.64
   0  -3   6   61.63    4.36
   0   3  -6   61.44    4.06
   0   3  -6   60.49    3.80
   0  -3   5  229.16    6.35
   0   3  -5  233.19    7.75
   0  -3   5  237.62    7.65
   0  -3   5  250.54    5.99
   0   3  -5  240.91    7.39
   0   3  -4   71.93    3.52
   0   3  -4   69.81    3.85
   0  -3   4   69.29    3.72
   0   3  -4   69.95    3.68
   0  -3   4   66.29    3.05
   0   3  -4   70.58    3.04
   0  -3   3  181.86    5.25
   0   3  -3  181.59    5.51
   0   3  -3  189.39    4.18
   0  -3   3  186.66    5.42
   0   3  -3  188.00    5.65
   0   3  -3  179.26    5.25
   0  -3   2  315.22    6.51
   0   3  -2  312.25    6.56
   0   3  -2  312.00    4.37
   0   3  -2  310.13    6.43
   0  -3   2  312.45    6.36
   0   3  -1   57.31    2.53
   0   3  -1   51.22    2.49
   0   3  -1   54.29    1.51
   0  -3   1   54.50    2.63
   0  -3   1   53.52    1.87
   0   3  -1   56.40    2.70
   0   3   0   47.00    2.01
   0  -3   0   42.84    2.19
   0  -3   0   43.32    2.27
   0   3   0   45.27    2.34
   0   3   1  767.04    8.52
   0  -3  -1  783.01    9.27
   0   3   2  906.30    9.05
   0  -3  -2  923.16   10.52
   0   3   2  922.28   10.60
   0  -3  -2  900.83    8.94
   0   3   2  917.46   10.49
   0   3   3   29.76    1.70
   0  -3  -3   29.31    2.03
   0  -3  -3   30.10    2.03
   0  -3  -3   27.89    2.12
   0   3   3   26.25    1.52
   0   3   3   30.15    2.09
   0   3   3   30.10    2.19
   0  -3  -3   28.94    1.58
   0   3   4   62.24    2.43
   0  -3  -4   66.07    3.11
   0  -3  -4   66.73    3.47
   0  -3  -4   69.03    3.56
   0  -3  -4   65.95    2.07
   0   3   4   68.81    2.47
   0   3   4   69.46    3.25
   0   3   4   66.90    3.49
   0   3   4   67.17    2.47
   0   3   5  133.43    3.45
   0   3   5  135.23    4.69
   0   3   5  136.97    3.65
   0   3   5  133.24    5.27
   0   3   5  134.96    3.85
   0  -3  -5  137.77    5.52
   0  -3  -5  127.95    5.26
   0  -3  -5  133.88    4.55
   0   3   6  267.13    7.99
   0   3   6  257.53    5.75
   0   3   6  269.42    6.88
   0  -3  -6  271.41    8.22
   0  -3  -6  273.46    8.63
   0   3   6  277.41    6.05
   0   3   7  141.15    7.28
   0   3   7  140.36    6.18
   0  -3  -7  152.06    7.03
   0  -3  -7  146.13    6.44
   0  -3  -8   43.53    1.86
   0   3   8   47.21    3.60
   0   3   8   45.26    4.26
   0   3   8   43.41    3.69
   0  -3  -8   43.67    1.89
   0  -3  -8   44.97    1.98
   0  -3  -8   39.83    3.61
   0  -3  -8   42.58    4.01
   0  -3  -9   39.72    1.82
   0  -3  -9   42.66    1.97
   0  -3  -9   41.55    4.19
   0   3   9   38.91    3.33
   0  -3  -9   43.47    2.08
   0   3   9   39.95    3.73
   0  -3  -9   42.80    2.01
   0  -3  -9   41.60    1.76
   0   3   9   39.73    3.65
   0   3  10    0.86    1.08
   0  -3 -10    2.21    0.77
   0  -3 -10    1.14    0.57
   0  -3 -10    1.89    0.66
   0  -3 -10    1.62    0.54
   0  -3 -10    2.33    0.73
   0  -3 -11    9.73    1.15
   0  -3 -11   10.18    1.04
   0  -3 -11    9.40    1.09
   0   3  11    7.14    1.54
   0  -3 -11    8.93    1.16
   0  -3 -11    9.38    0.96
   0  -3 -11    9.52    1.17
   0  -3 -12   10.95    1.02
   0  -3 -12   10.87    1.15
   0  -3 -12   10.71    1.13
   0  -3 -12   12.61    1.18
   0  -3 -13    1.75    0.59
   0  -3 -13    1.51    0.55
   0  -3 -13    1.25    0.40
   0  -3 -14    2.19    0.39
   0   4 -13    0.01    0.22
   0   4 -13   -0.14    0.28
   0  -4  12    1.39    0.51
   0   4 -12    1.79    0.52
   0   4 -12    1.86    0.52
   0   4 -12    0.55    0.45
   0   4 -11   14.77    1.22
   0   4 -11   14.46    1.27
   0   4 -11   13.10    1.22
   0   4 -10    3.89    0.76
   0   4 -10    4.33    0.81
   0  -4   9    8.73    2.15
   0   4  -9    8.32    1.04
   0   4  -9    7.41    0.95
   0   4  -9    7.45    0.98
   0  -4   8    1.10    1.00
   0   4  -8    0.20    0.55
   0   4  -7    4.22    1.23
   0   4  -7    2.85    0.92
   0  -4   7    5.57    1.74
   0   4  -6   63.29    4.43
   0   4  -6   60.73    3.83
   0  -4   6   56.11    3.61
   0  -4   6   66.54    4.80
   0  -4   5  142.59    5.25
   0   4  -5  138.60    6.14
   0  -4   5  132.77    6.26
   0   4  -5  137.95    6.54
   0   4  -4   64.38    3.99
   0  -4   4   57.83    3.55
   0  -4   4   60.16    3.89
   0   4  -4   60.18    3.68
   0   4  -4   59.58    4.03
   0  -4   3  692.14   11.68
   0   4  -3  681.83   12.14
   0  -4   3  702.82   11.83
   0   4  -3  685.88   11.66
   0   4  -3  693.07   12.10
   0   4  -3  688.04    7.60
   0   4  -2  162.53    4.50
   0  -4   2  166.92    5.57
   0  -4   2  158.51    4.19
   0   4  -2  166.93    5.42
   0   4  -2  168.79    5.60
   0   4  -2  163.73    3.01
   0  -4   1   19.04    1.48
   0   4  -1   20.48    1.80
   0   4  -1   18.39    1.68
   0   4  -1   19.71    1.86
   0   4  -1   20.51    0.96
   0  -4   1   20.13    1.97
   0   4  -1   19.52    2.01
   0  -4   1   19.87    1.25
   0  -4   0    0.33    0.69
   0   4   0    1.60    0.70
   0   4   0    1.12    0.71
   0   4   0    0.61    0.66
   0  -4   0    1.09    0.79
   0   4   0    0.38    0.75
   0   4   1    8.44    1.29
   0   4   1   10.61    1.11
   0   4   1   11.70    1.34
   0  -4  -1   11.15    1.49
   0   4   1   10.92    1.51
   0  -4  -1   11.21    1.44
   0   4   2   23.07    1.33
   0   4   2   22.25    1.90
   0   4   2   22.17    1.92
   0  -4  -2   23.67    2.08
   0   4   2   22.18    2.12
   0  -4  -2   21.31    1.78
   0   4   3   25.30    1.96
   0   4   3   31.39    2.36
   0  -4  -3   30.89    2.44
   0   4   3   27.94    2.39
   0  -4  -3   28.48    1.94
   0   4   4   40.51    2.39
   0   4   4   43.98    2.93
   0  -4  -4   39.47    3.01
   0  -4  -4   46.43    3.02
   0  -4  -4   44.30    2.14
   0   4   4   43.29    3.12
   0   4   4   44.82    2.97
   0   4   5    8.36    1.59
   0   4   5   11.01    1.67
   0  -4  -5    8.88    1.47
   0  -4  -5   10.95    1.70
   0  -4  -5    9.80    1.72
   0   4   5   10.35    1.27
   0   4   5   10.98    1.49
   0   4   6   11.17    1.77
   0   4   6   16.33    2.83
   0  -4  -6   12.52    2.01
   0  -4  -6   10.99    1.89
   0   4   6   10.66    1.51
   0   4   7   15.97    2.33
   0   4   7   14.03    2.56
   0  -4  -7   18.48    2.62
   0  -4  -7   16.24    2.33
   0  -4  -8   18.98    1.33
   0   4   8   21.86    2.79
   0  -4  -8   20.17    1.16
   0  -4  -8   20.74    1.42
   0   4   8   20.15    2.58
   0   4   8   19.11    3.07
   0  -4  -8   20.27    1.25
   0  -4  -8   19.35    1.41
   0  -4  -8   21.41    1.43
   0  -4  -8   16.84    2.52
   0   4   9   12.58    1.89
   0   4   9   12.16    2.28
   0  -4  -9   14.29    1.34
   0  -4  -9   12.18    1.02
   0  -4  -9   12.38    1.15
   0  -4  -9   13.73    1.22
   0  -4  -9   14.42    1.15
   0   4   9   11.96    1.95
   0  -4 -10   16.59    1.25
   0  -4 -10   15.99    1.30
   0  -4 -10   16.74    1.48
   0  -4 -10   15.55    1.26
   0  -4 -10   17.58    1.52
   0  -4 -11    4.71    0.81
   0  -4 -11    3.18    0.63
   0  -4 -11    4.48    1.00
   0  -4 -11    2.85    0.60
   0  -4 -11    3.82    0.85
   0  -4 -12   -0.31    0.43
   0  -4 -12    0.12    0.63
   0  -4 -12   -0.13    0.68
   0  -4 -12    0.36    0.58
   0  -4 -13    0.09    0.26
   0  -4 -13    0.19    0.44
   0  -4 -13   -0.20    0.48
   0  -4 -13   -0.31    0.46
   0  -4 -14    0.14    0.24
   0   5 -13    0.73    0.21
   0   5 -13    0.76    0.20
   0   5 -12    0.12    0.36
   0   5 -12    0.68    0.43
   0   5 -12    0.63    0.33
   0  -5  11    0.36    0.48
   0   5 -11    0.00    0.47
   0   5 -11   -0.38    0.53
   0   5 -11    0.44    0.44
   0  -5  10   -0.08    0.83
   0   5 -10   -0.01    0.46
   0   5 -10   -0.42    0.63
   0   5 -10   -0.11    0.46
   0  -5   9    6.42    2.04
   0   5  -9    5.66    0.87
   0  -5   8   20.03    2.65
   0   5  -8   18.37    1.46
   0  -5   8   17.96    3.05
   0  -5   7   57.79    4.43
   0   5  -7   60.24    4.52
   0  -5   7   58.52    5.13
   0   5  -7   66.05    2.48
   0  -5   6   29.24    3.55
   0   5  -6   30.46    3.34
   0   5  -5    0.49    0.81
   0  -5   5    2.45    1.22
   0   5  -5    1.03    1.13
   0  -5   5    1.81    0.97
   0  -5   4    5.42    1.55
   0   5  -4    4.22    1.40
   0   5  -4    4.65    1.39
   0   5  -4    4.34    1.29
   0  -5   4    2.60    1.13
   0  -5   4    4.53    1.15
   0  -5   3   76.63    3.51
   0  -5   3   83.55    4.60
   0  -5   3   79.77    2.13
   0   5  -3   75.08    4.48
   0   5  -3   78.53    4.67
   0   5  -3   80.29    4.65
   0  -5   2   16.74    2.12
   0  -5   2   16.22    1.43
   0   5  -2   13.31    1.75
   0  -5   2   16.83    0.91
   0   5  -2   15.78    2.01
   0  -5   2   15.04    1.67
   0   5  -2   17.41    2.07
   0  -5   1   91.27    4.55
   0   5  -1   90.23    4.63
   0   5  -1   89.82    4.20
   0  -5   1   87.97    3.48
   0   5  -1   91.11    4.15
   0   5  -1   93.13    4.40
   0   5   0    6.61    1.36
   0   5   0    6.55    1.14
   0   5   0    8.44    1.37
   0  -5   0    6.99    1.36
   0   5   0    6.95    1.47
   0  -5  -1   76.94    3.85
   0   5   1   76.47    4.13
   0   5   1   71.48    3.78
   0   5   1   72.28    3.11
   0   5   1   75.37    3.78
   0  -5  -1   77.41    4.05
   0   5   2    3.56    1.07
   0   5   2    3.84    1.11
   0   5   2    3.33    0.71
   0  -5  -2    3.85    1.21
   0  -5  -2    3.19    0.93
   0  -5  -3   89.96    3.88
   0   5   3   89.85    4.44
   0   5   3   90.95    4.06
   0  -5  -3   89.99    4.60
   0   5   4  154.06    6.23
   0  -5  -4  150.17    4.66
   0   5   4  157.73    6.11
   0  -5  -4  161.34    6.28
   0  -5  -4  156.46    6.49
   0   5   4  160.22    5.32
   0   5   5    2.72    1.11
   0  -5  -5    4.54    1.47
   0   5   5    4.78    1.40
   0   5   5    3.77    0.89
   0   5   6    7.15    1.58
   0   5   6    4.55    1.78
   0  -5  -6    6.11    1.65
   0   5   6    6.23    1.28
   0  -5  -7  119.42    6.48
   0   5   7  135.63    5.75
   0  -5  -7  127.89    3.12
   0   5   7  129.73    7.92
   0   5   7  129.68    6.49
   0  -5  -7  128.58    3.16
   0  -5  -7  130.02    3.15
   0  -5  -8   23.60    1.56
   0   5   8   25.31    3.25
   0   5   8   21.05    2.71
   0  -5  -8   23.30    1.56
   0   5   8   24.34    3.56
   0  -5  -8   22.79    1.60
   0  -5  -8   22.73    1.36
   0  -5  -8   17.81    2.66
   0   5   9   26.41    3.04
   0   5   9   26.26    3.57
   0  -5  -9   26.06    1.75
   0  -5  -9   25.39    1.68
   0  -5  -9   26.33    1.61
   0  -5  -9   24.50    1.57
   0  -5 -10   24.61    1.79
   0  -5 -10   21.36    1.42
   0  -5 -10   20.53    1.26
   0  -5 -10   19.38    1.43
   0   5  10   20.49    2.80
   0  -5 -11    9.71    1.13
   0  -5 -11    8.47    0.96
   0  -5 -11    7.20    0.76
   0   5  11    7.46    0.76
   0  -5 -11    7.93    0.85
   0  -5 -11   10.08    1.19
   0  -5 -12   43.61    1.77
   0  -5 -12   44.83    2.03
   0  -5 -12   42.51    1.93
   0  -5 -12   43.24    2.02
   0  -5 -13    0.93    0.46
   0  -5 -13    0.74    0.43
   0  -5 -13    0.98    0.45
   0   6 -12    0.23    0.31
   0   6 -12   -0.23    0.25
   0  -6  11    0.12    0.36
   0   6 -11    0.46    0.42
   0   6 -11   -0.16    0.44
   0   6 -11    0.10    0.38
   0  -6  10    1.96    0.65
   0   6 -10    1.94    0.58
   0   6 -10    2.47    0.60
   0   6 -10    2.04    0.67
   0   6  -9   44.23    2.08
   0  -6   9   48.17    2.39
   0  -6   9   44.47    4.32
   0   6  -8   18.52    1.37
   0  -6   8   19.94    3.02
   0  -6   8   19.22    1.56
   0  -6   7    3.90    0.83
   0  -6   7    3.95    0.67
   0   6  -6   12.71    2.35
   0  -6   6   11.10    2.26
   0  -6   6   13.92    1.29
   0  -6   6    9.96    1.58
   0   6  -6   13.08    1.02
   0  -6   6   13.98    1.05
   0   6  -5   99.57    6.03
   0  -6   5  103.49    5.80
   0  -6   5  102.35    3.06
   0  -6   5  111.02    5.70
   0  -6   5   96.73    4.74
   0   6  -4  252.46    9.54
   0  -6   4  229.21    8.04
   0   6  -4  242.13    9.22
   0  -6   4  232.15    4.23
   0   6  -4  255.74    9.34
   0   6  -3   45.40    4.01
   0   6  -3   46.36    3.95
   0  -6   3   44.16    3.26
   0  -6   3   46.26    1.81
   0   6  -3   45.41    3.77
   0  -6   3   46.13    3.80
   0  -6   2    1.89    0.69
   0   6  -2    2.98    1.17
   0   6  -2    4.36    1.54
   0  -6   2    3.50    0.57
   0   6  -2    2.91    1.09
   0   6  -2    2.06    1.02
   0  -6   2    2.66    1.23
   0   6  -1  180.66    6.49
   0   6  -1  185.55    6.71
   0  -6   1  178.75    3.04
   0   6  -1  186.49    6.97
   0  -6   1  185.63    7.15
   0   6  -1  184.29    7.32
   0   6   0  593.37   10.73
   0   6   0  592.28   12.06
   0   6   0  603.47   11.84
   0   6   0  599.65   13.01
   0  -6   0  601.18   12.55
   0   6   1  164.59    5.25
   0   6   1  165.92    6.54
   0   6   1  163.94    5.86
   0  -6  -1  167.04    6.42
   0   6   1  166.74    6.82
   0   6   2   45.84    2.42
   0   6   2   46.93    3.60
   0   6   2   43.84    2.91
   0   6   2   49.81    3.79
   0  -6  -2   47.08    3.32
   0   6   3   86.04    4.52
   0   6   3   81.16    4.89
   0   6   3   83.96    3.80
   0  -6  -3   81.09    4.22
   0   6   3   85.70    5.06
   0   6   4  345.56    8.85
   0   6   4  345.89   10.18
   0  -6  -4  337.73   10.38
   0  -6  -4  319.38    7.70
   0   6   5   48.43    3.27
   0   6   5   46.59    3.89
   0  -6  -5   47.18    4.04
   0   6   6    0.09    1.17
   0   6   6    0.72    1.05
   0  -6  -6    0.25    0.99
   0  -6  -7   14.89    1.04
   0  -6  -7   16.67    2.56
   0   6   7   16.05    2.20
   0  -6  -7   16.10    1.18
   0   6   7   19.08    3.33
   0   6   7   15.86    2.33
   0  -6  -7   15.20    1.20
   0  -6  -7   17.37    1.33
   0  -6  -7   15.25    0.98
   0  -6  -7   18.41    1.34
   0  -6  -8   59.47    4.46
   0  -6  -8   65.65    2.59
   0   6   8   67.83    5.46
   0  -6  -8   66.93    2.58
   0   6   8   68.64    6.01
   0   6   8   65.52    4.40
   0  -6  -8   66.06    2.65
   0  -6  -8   63.27    2.21
   0  -6  -8   66.59    2.14
   0   6   9   14.94    2.55
   0  -6  -9   15.99    1.43
   0  -6  -9   15.65    1.39
   0  -6  -9   13.83    1.13
   0  -6  -9   13.05    1.17
   0  -6 -10    2.08    0.63
   0   6  10    0.67    0.95
   0  -6 -10    3.36    0.90
   0  -6 -10    1.48    0.59
   0  -6 -10    1.52    0.63
   0  -6 -11   -0.34    0.54
   0  -6 -11    0.50    0.54
   0   6  11   -0.09    0.38
   0  -6 -11   -0.48    0.47
   0  -6 -11   -0.33    0.62
   0  -6 -12    3.69    0.60
   0  -6 -12    1.41    0.58
   0  -6 -12    2.56    0.58
   0  -6 -12    2.10    0.68
   0  -6 -13    5.24    0.58
   0  -6 -13    3.58    0.47
   0  -6 -13    3.98    0.53
   0   7 -12    5.44    0.43
   0   7 -11    3.76    0.47
   0   7 -11    3.03    0.55
   0   7 -11    3.55    0.40
   0   7 -11    4.93    0.59
   0  -7  10    0.92    0.49
   0   7 -10    1.34    0.56
   0   7 -10    1.48    0.42
   0   7 -10    1.44    0.59
   0  -7   9    2.18    0.69
   0   7  -9    2.00    0.70
   0   7  -9    2.85    0.59
   0  -7   9    1.48    1.09
   0   7  -9    2.52    0.71
   0  -7   8   25.49    3.15
   0   7  -8   22.94    1.44
   0  -7   8   23.44    1.37
   0  -7   8   21.89    1.63
   0  -7   7   15.11    2.54
   0  -7   7   15.56    1.39
   0   7  -7   15.49    1.19
   0  -7   7   17.75    1.29
   0   7  -6    4.16    1.46
   0  -7   6    2.40    1.47
   0  -7   6    1.74    0.64
   0   7  -6    1.78    0.58
   0  -7   6    1.56    0.56
   0  -7   5    0.11    0.66
   0  -7   5    1.79    0.62
   0   7  -5    0.98    0.50
   0  -7   5    1.03    0.55
   0  -7   5    1.39    0.91
   0  -7   4    1.16    0.84
   0   7  -4    0.11    0.93
   0  -7   4    1.54    0.99
   0   7  -4    0.76    1.28
   0  -7   4    0.28    0.43
   0   7  -4    0.14    0.44
   0  -7   4    1.63    0.61
   0   7  -3    1.52    1.10
   0   7  -3    1.48    1.26
   0  -7   3    1.93    0.83
   0  -7   3    1.80    0.54
   0   7  -3    2.16    1.06
   0  -7   3    2.55    1.13
   0   7  -2   12.28    2.39
   0   7  -2   13.97    2.30
   0  -7   2   14.11    1.07
   0   7  -2   14.86    2.25
   0  -7   2   15.14    2.35
   0   7  -1   40.94    3.44
   0   7  -1   39.83    3.61
   0   7  -1   38.42    3.50
   0  -7   1   39.22    3.66
   0   7  -1   41.90    3.89
   0   7   0    5.72    1.27
   0   7   0    5.19    1.59
   0   7   0    7.68    1.68
   0   7   0    8.13    1.82
   0  -7   0    7.41    1.71
   0   7   1    2.66    0.95
   0   7   1    1.96    1.21
   0   7   1    2.08    0.96
   0   7   1    2.07    1.25
   0   7   1    1.44    1.26
   0  -7  -1    2.07    1.06
   0   7   2   46.01    4.12
   0  -7  -2   42.26    3.47
   0   7   2   46.44    3.98
   0   7   2   45.48    3.30
   0   7   3   20.15    3.09
   0  -7  -3   12.93    1.86
   0   7   3   15.93    2.43
   0   7   3   14.27    2.41
   0   7   3   12.63    1.68
   0   7   4    0.66    1.25
   0   7   4   -0.75    0.88
   0  -7  -4    1.25    1.30
   0   7   4    1.07    0.99
   0  -7  -5    4.70    0.69
   0   7   5    5.60    1.72
   0   7   5    5.56    1.49
   0   7   5    2.71    1.22
   0  -7  -5    3.46    1.33
   0  -7  -5    4.02    0.64
   0  -7  -5    4.27    0.72
   0  -7  -6    4.10    1.61
   0   7   6    3.86    1.28
   0  -7  -6    4.91    0.78
   0   7   6    2.53    1.92
   0  -7  -6    4.20    0.62
   0  -7  -6    4.87    0.79
   0  -7  -6    4.59    0.82
   0  -7  -7    4.03    0.70
   0  -7  -7    1.21    1.14
   0   7   7    3.41    1.30
   0   7   7    4.34    1.64
   0  -7  -7    3.88    0.73
   0  -7  -7    3.50    0.73
   0   7   7    4.59    1.46
   0  -7  -7    5.01    0.83
   0  -7  -7    4.51    0.81
   0  -7  -8   14.99    1.36
   0   7   8   15.50    2.86
   0  -7  -8   18.25    1.44
   0  -7  -8   14.66    1.37
   0  -7  -8   14.30    1.06
   0  -7  -8   15.16    1.17
   0  -7  -9    2.77    0.82
   0   7   9    4.66    1.62
   0  -7  -9    3.51    0.88
   0  -7  -9    2.20    0.52
   0  -7  -9    1.11    0.47
   0  -7  -9    2.50    0.69
   0  -7 -10   10.34    1.03
   0   7  10    7.29    1.82
   0  -7 -10    9.87    1.02
   0  -7 -10    9.22    0.97
   0  -7 -11    7.92    0.81
   0  -7 -11    6.88    0.93
   0  -7 -11    7.44    0.82
   0  -7 -11    6.43    0.68
   0  -7 -12    5.85    0.70
   0  -7 -12    5.73    0.72
   0  -7 -12    4.21    0.54
   0  -7 -13    1.53    0.32
   0   8 -11   -0.11    0.23
   0   8 -11   -0.19    0.25
   0   8 -10    0.45    0.38
   0   8 -10    0.17    0.36
   0  -8   9    5.11    0.72
   0   8  -9    6.39    0.64
   0   8  -9    5.14    0.78
   0   8  -9    5.90    0.84
   0  -8   8    3.76    0.74
   0   8  -8    3.58    0.55
   0  -8   8    3.67    0.65
   0   8  -8    4.68    0.79
   0  -8   7    3.41    0.77
   0  -8   7    4.47    0.77
   0   8  -7    3.00    0.71
   0  -8   7    2.01    0.99
   0  -8   6    0.17    0.52
   0   8  -6    0.40    0.60
   0  -8   6    0.38    0.56
   0  -8   6   -1.23    0.98
   0  -8   5   14.01    1.29
   0   8  -5   12.44    1.20
   0  -8   5   13.13    1.23
   0  -8   5   11.08    1.92
   0  -8   4   10.20    1.96
   0  -8   4    8.47    1.06
   0   8  -4    9.80    1.12
   0   8  -4    9.41    2.40
   0  -8   4    7.36    1.63
   0  -8   4    9.43    1.04
   0   8  -3    5.14    1.81
   0   8  -3    6.32    1.86
   0  -8   3    8.29    1.03
   0   8  -3    7.65    0.95
   0   8  -3    8.36    2.02
   0  -8   3    6.18    1.58
   0   8  -2   82.76    5.46
   0   8  -2   82.35    6.21
   0  -8   2   79.99    2.69
   0  -8   2   74.40    5.46
   0   8  -2   76.73    2.63
   0   8  -2   78.86    5.43
   0   8  -1   71.71    4.83
   0   8  -1   75.79    5.83
   0  -8   1   75.53    2.48
   0  -8   1   76.20    5.47
   0   8  -1   73.96    2.41
   0   8  -1   74.35    5.07
   0  -8   0  116.86    6.56
   0   8   0  122.37    6.94
   0   8   0  129.57    7.40
   0   8   0  123.98    5.82
   0   8   0  120.22    5.60
   0   8   0  125.86    6.35
   0   8   0  121.29    6.91
   0   8   1   47.25    3.81
   0   8   1   42.22    4.21
   0  -8  -1   40.75    3.78
   0   8   1   44.29    4.25
   0   8   2   -1.48    0.78
   0  -8  -2    0.47    0.47
   0   8   2    0.36    1.19
   0   8   2    0.07    1.01
   0  -8  -2    0.34    0.62
   0   8   2    0.52    0.85
   0  -8  -3    4.31    1.28
   0  -8  -3    5.03    1.37
   0   8   3    7.90    2.11
   0   8   3    7.46    1.82
   0  -8  -3    7.54    0.88
   0   8   3    9.71    2.27
   0  -8  -4  213.87    4.35
   0   8   4  200.77    9.38
   0   8   4  225.29    9.41
   0   8   4  217.85   10.13
   0  -8  -4  207.50    4.01
   0  -8  -4  208.91    9.37
   0   8   5   57.95    5.08
   0  -8  -5   58.08    2.21
   0   8   5   68.21    6.00
   0   8   5   61.37    4.93
   0  -8  -5   61.56    2.11
   0  -8  -5   60.36    2.34
   0  -8  -6   66.94    5.13
   0   8   6   65.58    5.24
   0   8   6   67.22    5.85
   0  -8  -6   66.05    2.45
   0   8   6   68.84    4.99
   0   8   6   70.66    6.08
   0  -8  -6   67.57    2.18
   0  -8  -6   66.88    2.48
   0  -8  -6   71.46    2.64
   0  -8  -7   -0.39    0.56
   0   8   7    1.23    1.13
   0  -8  -7   -0.06    0.54
   0  -8  -7    1.38    0.68
   0  -8  -7    0.16    0.59
   0  -8  -7   -0.17    0.63
   0   8   8    0.55    1.24
   0  -8  -8    2.44    0.76
   0  -8  -8    2.65    0.73
   0  -8  -8    2.40    0.67
   0  -8  -9   -0.63    0.60
   0  -8  -9    0.53    0.59
   0  -8  -9    0.19    0.40
   0   8   9    0.90    0.95
   0  -8 -10   33.25    1.53
   0  -8 -10   31.94    1.33
   0  -8 -10   31.58    1.52
   0  -8 -11   13.99    1.05
   0  -8 -11   11.31    0.68
   0  -8 -11   14.21    1.05
   0  -8 -11   11.19    0.68
   0  -8 -11   12.50    0.80
   0  -8 -12   -0.01    0.31
   0  -8 -12    0.55    0.32
   0   9 -10    0.92    0.26
   0   9 -10    0.74    0.30
   0   9  -9    6.12    0.64
   0   9  -9    7.84    0.79
   0  -9   8   21.08    1.19
   0   9  -8   21.53    1.26
   0   9  -7   13.44    1.10
   0  -9   7   13.01    1.12
   0   9  -6    0.42    0.55
   0   9  -6    1.37    0.51
   0  -9   6   -0.08    0.50
   0   9  -5    4.79    0.89
   0  -9   5    3.45    0.78
   0   9  -4   29.05    1.85
   0  -9   4   26.83    1.77
   0   9  -4   30.27    3.86
   0  -9   3   11.46    1.19
   0   9  -3   10.52    1.18
   0  -9   3    9.81    2.05
   0   9  -3   12.30    2.68
   0  -9   2    0.04    0.53
   0   9  -2    2.37    1.56
   0   9  -2    0.06    0.56
   0  -9   2    2.23    1.18
   0   9  -2    0.34    0.58
   0  -9   1   15.17    1.35
   0   9  -1   14.44    2.89
   0   9  -1   14.84    2.23
   0  -9   1   11.87    0.87
   0   9  -1   14.38    1.28
   0  -9   1   17.09    2.76
   0   9  -1   12.76    2.29
   0  -9   0    1.28    0.59
   0   9   0    2.16    1.41
   0  -9   0    1.57    0.97
   0  -9   0    1.40    0.52
   0   9   0    1.66    0.64
   0  -9   0   -0.65    0.78
   0   9   0    0.10    0.66
   0  -9  -1   26.42    3.21
   0   9   1   20.28    2.50
   0   9   1   23.63    3.46
   0   9   1   25.34    3.01
   0   9   1   24.46    3.61
   0  -9  -1   26.67    1.52
   0   9   1   23.73    3.37
   0  -9  -1   24.72    3.11
   0   9   1   23.81    1.38
   0  -9  -1   25.12    1.52
   0  -9  -2    5.22    1.54
   0   9   2    5.49    1.92
   0   9   2    3.11    1.25
   0   9   2    6.85    2.23
   0   9   2    5.41    1.65
   0  -9  -2    3.50    1.19
   0  -9  -2    4.65    0.75
   0  -9  -2    5.54    0.81
   0   9   3    8.61    2.16
   0   9   3    6.95    1.89
   0   9   3    5.81    1.64
   0  -9  -3    7.95    0.98
   0  -9  -3    3.15    1.12
   0   9   4   14.30    2.94
   0   9   4   13.02    2.62
   0  -9  -4   13.55    1.21
   0   9   4   17.72    2.68
   0   9   4   15.10    2.57
   0  -9  -4   12.89    2.52
   0  -9  -4   12.52    1.19
   0   9   5    0.19    1.19
   0  -9  -5   -0.07    0.57
   0   9   5    2.84    1.04
   0   9   5    1.44    1.34
   0  -9  -5   -0.21    0.58
   0   9   6    0.80    1.49
   0  -9  -6    0.79    0.59
   0  -9  -6    0.24    0.51
   0  -9  -6    0.16    0.53
   0  -9  -7   12.23    1.15
   0   9   7    9.48    2.41
   0   9   7    8.00    1.79
   0  -9  -7   13.35    1.20
   0  -9  -7   11.08    1.13
   0  -9  -7   11.15    1.17
   0  -9  -8   10.74    1.14
   0   9   8    9.06    2.13
   0  -9  -8   10.09    0.98
   0  -9  -9    0.00    0.54
   0  -9  -9    0.52    0.38
   0  -9  -9   -0.04    0.47
   0  -9 -10    2.02    0.46
   0  -9 -10    1.87    0.44
   0  -9 -11    2.49    0.43
   0  -9 -11    2.89    0.47
   0  10  -9    0.08    0.23
   0  10  -8    1.71    0.44
   0  10  -8    1.52    0.30
   0  10  -8    1.23    0.26
   0 -10   8    0.88    0.29
   0 -10   7    2.14    0.55
   0 -10   6   -0.35    0.58
   0  10  -5    8.62    1.07
   0 -10   5    8.58    1.04
   0  10  -4    1.80    0.75
   0 -10   4    1.47    0.72
   0  10  -3    6.90    1.04
   0  10  -3    8.05    2.29
   0 -10   3    8.11    1.08
   0  10  -2    6.44    1.06
   0  10  -2    4.01    1.84
   0 -10   2    6.34    1.01
   0  10  -1    0.45    0.59
   0  10  -1   -1.19    1.21
   0 -10   1   -0.16    0.58
   0  10   0    6.31    0.90
   0  10   0    6.53    2.14
   0 -10   0    5.96    0.94
   0  10   1    0.65    0.50
   0 -10  -1    0.33    0.55
   0  10   2    0.50    0.49
   0 -10  -2    0.15    0.48
   0  10   2    0.81    1.13
   0  10   2   -1.68    1.28
   0  10   3   29.69    3.84
   0  10   3   31.15    3.57
   0  10   3   32.32    3.76
   0 -10  -3   32.31    1.76
   0 -10  -4   25.72    1.57
   0  10   4   25.97    3.68
   0  10   4   23.78    2.85
   0  10   4   28.48    3.71
   0 -10  -4   26.51    1.66
   0 -10  -5    1.16    0.65
   0  10   5    2.61    1.26
   0  10   5    0.84    1.26
   0 -10  -5    0.24    0.54
   0  10   6    7.92    2.16
   0 -10  -6    8.25    0.98
   0 -10  -6    8.91    1.00
   0 -10  -7    3.58    0.73
   0 -10  -7    3.22    0.70
   0 -10  -8    9.86    0.98
   0 -10  -8    9.27    0.87
   0 -10  -9    2.56    0.41
   0 -10  -9    3.25    0.47
   0 -10 -10    0.99    0.28
   0 -10 -10    0.54    0.32
   0 -11   7    0.66    0.31
   0  11  -7    0.81    0.33
   0 -11   6   11.05    0.93
   0 -11   5    4.37    0.76
   0 -11   4    2.15    0.71
   0 -11   3    6.62    0.99
   0  11  -3    7.87    1.05
   0 -11   2   31.89    1.92
   0  11  -2   34.50    1.96
   0 -11   1   11.94    1.23
   0  11  -1    9.65    2.25
   0  11  -1   12.34    1.25
   0 -11   0    3.67    0.78
   0  11   0    3.29    0.75
   0 -11  -1    1.24    0.54
   0  11   1    1.05    0.49
   0 -11  -2   26.86    1.54
   0 -11  -2   27.85    1.57
   0  11   2   22.62    3.04
   0 -11  -3   44.56    2.03
   0 -11  -3   47.78    2.03
   0 -11  -4   21.76    1.40
   0 -11  -4   22.48    1.43
   0  11   4   19.66    2.61
   0 -11  -5    0.14    0.49
   0 -11  -5    0.09    0.46
   0 -11  -6    0.71    0.46
   0 -11  -6    1.11    0.53
   0 -11  -6    0.38    0.53
   0 -11  -7   17.59    1.11
   0 -11  -7   18.53    1.14
   0 -11  -8    2.07    0.36
   0 -11  -8    1.81    0.44
   0 -11  -8    2.14    0.43
   0 -11  -9    0.59    0.28
   0 -12   6    0.58    0.27
   0 -12   5   34.13    1.36
   0  12  -5   29.26    0.88
   0 -12   4   11.68    0.96
   0 -12   3    3.12    0.67
   0 -12   2    5.16    0.80
   0 -12   1   66.73    2.38
   0 -12   0   50.54    1.69
   0 -12   0   53.27    2.10
   0 -12  -1   -0.25    0.45
   0 -12  -1    1.06    0.45
   0 -12  -2   20.13    1.17
   0 -12  -2   19.90    1.14
   0 -12  -2   20.45    1.28
   0 -12  -3    0.30    0.44
   0 -12  -3   -0.53    0.46
   0 -12  -4   20.86    1.15
   0 -12  -4   19.11    1.13
   0 -12  -5   14.37    0.89
   0 -12  -5   13.19    0.91
   0 -12  -5   16.19    1.14
   0 -12  -6    1.51    0.40
   0 -12  -6    0.50    0.38
   0 -12  -7    7.57    0.53
   0 -12  -7    8.12    0.62
   0 -13   4    1.54    0.30
   0 -13   3    5.52    0.56
   0 -13   2    1.64    0.40
   0 -13   1   25.94    1.18
   0 -13   0    4.21    0.55
   0 -13   0    4.77    0.55
   0 -13  -1    0.95    0.32
   0 -13  -1    0.88    0.35
   0 -13  -2    0.53    0.33
   0 -13  -3    5.79    0.50
   0 -13  -4   11.67    0.82
   0 -13  -5    0.89    0.32
   1 -13  -4    5.30    0.41
   1 -13  -4    6.64    0.55
   1 -13  -3    0.09    0.25
   1 -13  -3    0.42    0.30
   1 -13  -2    6.73    0.52
   1 -13  -2    5.81    0.59
   1 -13  -1    3.56    0.40
   1 -13  -1    3.39    0.50
   1 -13   0   12.09    0.61
   1 -13   0   12.47    0.62
   1 -13   0   13.70    0.84
   1 -13   1    1.53    0.25
   1 -13   1    2.05    0.36
   1 -13   2    1.59    0.36
   1 -13   3    0.94    0.29
   1 -12  -7    4.91    0.43
   1 -12  -6   15.29    0.88
   1 -12  -6   14.51    0.81
   1 -12  -5   33.41    1.34
   1 -12  -5   34.09    1.39
   1 -12  -5   36.15    1.45
   1 -12  -4    8.92    0.82
   1 -12  -4   11.43    0.90
   1 -12  -3    0.97    0.45
   1 -12  -3    1.28    0.54
   1 -12  -2    1.38    0.49
   1 -12  -2    2.16    0.62
   1 -12  -1   13.18    1.04
   1 -12  -1   11.24    0.86
   1 -12   0   29.22    1.44
   1 -12   1    5.56    0.75
   1 -12   2   -0.15    0.45
   1 -12   3   12.35    1.02
   1 -12   4   41.56    1.64
   1 -12   5   25.59    1.16
   1 -12   6    0.42    0.26
   1 -11  -9    3.55    0.36
   1 -11  -8   21.53    1.03
   1 -11  -8   19.11    0.88
   1 -11  -7    4.98    0.69
   1 -11  -7    5.51    0.60
   1 -11  -6    0.55    0.53
   1 -11  -6    0.22    0.44
   1 -11  -5    3.06    0.66
   1 -11  -5    3.08    0.71
   1 -11  -4   20.51    1.39
   1 -11  -4   20.89    1.43
   1 -11  -3   26.15    1.64
   1 -11  -3   24.59    1.55
   1 -11  -2   -0.53    0.61
   1 -11  -1    5.91    0.79
  -1  11   1    6.73    0.85
   1 -11   0    0.20    0.53
  -1  11   0    0.67    0.94
  -1  11   0    0.93    0.61
   1 -11   1   12.77    1.24
  -1  11  -1   10.55    2.18
  -1  11  -1   13.75    1.27
   1 -11   2   12.92    1.25
  -1  11  -2   14.37    1.30
   1 -11   3   -0.26    0.60
  -1  11  -3    0.53    0.61
   1 -11   4    6.20    0.91
  -1  11  -4    7.00    0.99
   1 -11   5   23.50    1.45
   1 -11   6   18.28    1.15
   1 -11   7    2.16    0.41
  -1  11  -7    2.22    0.41
   1 -10 -10    0.37    0.26
   1 -10  -9    0.24    0.35
   1 -10  -8    1.09    0.34
   1 -10  -8    0.36    0.53
   1 -10  -7    0.09    0.41
   1 -10  -7    0.35    0.58
   1 -10  -6    0.26    0.55
  -1  10   6   -0.94    1.06
  -1  10   6    0.43    1.00
   1 -10  -6    0.27    0.54
   1 -10  -5    1.15    0.64
  -1  10   5   -0.23    1.07
  -1  10   5   -0.49    1.17
   1 -10  -5    0.92    0.66
   1 -10  -4   20.40    1.52
  -1  10   4   18.48    3.11
  -1  10   4   23.39    2.79
  -1  10   4   18.03    2.89
   1 -10  -4   19.22    1.46
   1 -10  -3   16.85    1.42
  -1  10   3   15.94    2.76
  -1  10   3   20.88    3.52
   1 -10  -3   15.51    1.37
  -1  10   3   18.28    3.16
   1 -10  -2    1.31    0.62
  -1  10   2    5.64    1.63
  -1  10   2    3.59    1.64
  -1  10   2    1.19    1.41
  -1  10   1    7.17    1.88
  -1  10   1    5.89    0.79
   1 -10  -1    5.03    0.86
   1 -10  -1    4.50    0.77
  -1  10   1    2.97    1.69
   1 -10   0    2.90    0.72
  -1  10   0    1.72    1.44
  -1  10   0    2.30    0.60
   1 -10   0    3.04    0.65
   1 -10   1   10.02    0.98
   1 -10   1   10.76    1.18
  -1  10  -1    8.96    1.10
   1 -10   2    2.23    0.78
  -1  10  -2    2.64    0.79
  -1  10  -2    0.90    1.19
   1 -10   3    2.25    0.76
  -1  10  -3    2.14    0.70
  -1  10  -3    1.27    1.04
   1 -10   4    1.54    0.72
  -1  10  -4    0.19    0.63
  -1  10  -4    1.40    1.25
   1 -10   5   26.84    1.72
  -1  10  -5   28.94    1.81
   1 -10   6    0.48    0.56
  -1  10  -6    0.18    0.53
   1 -10   7    0.80    0.48
   1 -10   8    1.77    0.41
  -1  10  -8    1.33    0.44
  -1  10  -9    0.82    0.28
   1  -9 -11    0.47    0.28
   1  -9 -10    0.03    0.34
   1  -9 -10   -0.39    0.47
   1  -9 -10   -0.22    0.35
   1  -9  -9   15.04    1.02
   1  -9  -9   16.01    1.21
   1  -9  -9   13.01    1.05
   1  -9  -8   10.26    0.83
   1  -9  -8    9.70    1.10
  -1   9   7   10.74    2.04
  -1   9   7   10.43    2.42
   1  -9  -7   10.94    1.02
   1  -9  -7   11.55    1.22
  -1   9   6    0.50    1.26
  -1   9   6    1.92    1.26
   1  -9  -6    3.05    0.82
   1  -9  -6    1.22    0.69
  -1   9   5    9.89    2.50
   1  -9  -5   10.78    1.21
   1  -9  -5    9.73    1.11
   1  -9  -4    1.90    0.74
  -1   9   4    0.76    1.39
  -1   9   4    2.75    1.99
   1  -9  -4    1.90    0.67
   1  -9  -4    0.53    0.57
  -1   9   3   24.66    3.34
  -1   9   3   30.91    3.44
  -1   9   3   31.76    4.06
   1  -9  -3   31.32    1.86
   1  -9  -3   29.73    3.82
  -1   9   2   33.94    3.72
  -1   9   2   34.96    4.20
   1  -9  -2   30.40    3.13
   1  -9  -2   33.54    1.84
   1  -9  -1    1.60    0.93
  -1   9   1   -0.91    0.79
  -1   9   1    1.36    1.62
  -1   9   1    0.67    0.50
   1  -9  -1    0.39    0.67
   1  -9  -1    0.28    0.42
  -1   9   0    4.23    1.54
   1  -9   0    4.23    1.42
   1  -9   0    6.43    0.86
  -1   9   0    6.51    0.92
   1  -9   0    6.38    0.88
  -1   9  -1   45.49    4.42
  -1   9  -1   41.12    3.78
  -1   9  -1   46.21    4.93
   1  -9   1   44.54    2.16
   1  -9   1   44.71    1.79
   1  -9   1   42.37    4.24
  -1   9  -1   46.59    2.19
  -1   9  -2  162.45    9.02
  -1   9  -2  146.14    7.56
   1  -9   2  169.40    8.50
  -1   9  -2  165.36    4.19
   1  -9   2  167.58    4.20
  -1   9  -3   23.25    3.20
  -1   9  -3   26.40    3.66
  -1   9  -3   28.57    1.84
   1  -9   3   26.70    1.76
  -1   9  -4    1.15    1.35
   1  -9   4    0.54    0.64
  -1   9  -4    0.69    0.72
   1  -9   5    5.99    0.97
  -1   9  -5    5.03    0.92
   1  -9   6   34.51    1.92
  -1   9  -6   31.12    1.52
  -1   9  -6   36.71    1.98
   1  -9   7    2.40    0.64
  -1   9  -7    2.31    0.56
  -1   9  -7    1.47    0.61
  -1   9  -8   17.83    1.14
   1  -9   8   18.26    1.20
   1  -9   9    3.61    0.44
  -1   9  -9    4.61    0.56
  -1   9  -9    5.60    0.70
  -1   9 -10    1.39    0.26
  -1   9 -10    2.61    0.39
   1  -8 -12    0.48    0.23
   1  -8 -11   28.15    1.17
   1  -8 -11   30.74    1.37
   1  -8 -11   28.19    1.22
   1  -8 -10   18.91    1.23
   1  -8 -10   20.53    1.28
   1  -8  -9    2.54    0.68
   1  -8  -9    3.46    0.58
   1  -8  -9    3.28    0.78
   1  -8  -8    0.31    0.61
   1  -8  -8   -0.20    0.39
   1  -8  -8    0.42    0.63
   1  -8  -7    4.00    0.69
  -1   8   7    4.17    1.53
  -1   8   7    5.23    1.89
   1  -8  -7    4.73    0.80
   1  -8  -7    4.90    0.87
   1  -8  -7    3.96    0.61
   1  -8  -7    4.04    0.84
  -1   8   6   84.33    6.12
   1  -8  -6   86.34    2.94
   1  -8  -6   85.08    2.55
  -1   8   6   82.84    6.84
   1  -8  -6   82.58    2.56
   1  -8  -6   88.71    3.04
  -1   8   5   20.10    3.24
   1  -8  -5   19.86    1.51
   1  -8  -5   19.30    1.42
  -1   8   5   16.43    2.41
  -1   8   5   18.77    3.58
   1  -8  -5   19.89    1.47
   1  -8  -5   17.16    2.89
   1  -8  -4    0.85    0.55
  -1   8   4    0.61    1.40
   1  -8  -4    0.93    0.66
  -1   8   4    2.48    1.08
  -1   8   4    0.98    1.52
   1  -8  -4    1.19    0.66
   1  -8  -4    1.31    1.15
  -1   8   3   16.38    2.93
  -1   8   3    9.45    1.96
   1  -8  -3   11.98    1.14
   1  -8  -3   12.02    2.58
   1  -8  -3   11.60    1.85
  -1   8   3   15.18    2.91
   1  -8  -2   48.73    2.03
  -1   8   2   50.65    4.77
   1  -8  -2   44.31    3.93
  -1   8   2   49.94    4.46
   1  -8  -1  163.01    3.44
  -1   8   1  166.83    8.06
  -1   8   1  165.02    8.35
   1  -8  -1  156.15    7.53
  -1   8   1  160.97    6.37
  -1   8   0   47.21    3.83
   1  -8   0   45.17    4.16
  -1   8   0   44.43    4.25
  -1   8   0   50.02    3.99
   1  -8   0   50.58    1.80
  -1   8   0   49.99    4.56
  -1   8   0   48.11    1.85
   1  -8   0   47.31    1.85
   1  -8   1    6.35    1.69
  -1   8  -1    9.07    1.82
  -1   8  -1    5.84    1.83
  -1   8  -1    8.31    0.87
   1  -8   1    7.86    0.87
  -1   8  -1    7.52    1.75
   1  -8   2   35.55    1.86
  -1   8  -2   36.43    1.90
   1  -8   2   38.13    3.94
  -1   8  -2   38.48    4.43
  -1   8  -2   37.98    3.89
   1  -8   3   19.82    1.48
  -1   8  -3   20.49    1.51
   1  -8   3   19.47    2.80
  -1   8  -3   18.69    2.93
  -1   8  -3   20.31    3.25
   1  -8   4   48.00    4.27
  -1   8  -4   49.67    4.81
  -1   8  -4   41.75    4.40
   1  -8   4   43.17    2.00
  -1   8  -4   45.83    2.21
   1  -8   4   44.80    2.15
  -1   8  -5    0.17    1.28
   1  -8   5   -2.76    1.19
   1  -8   5    0.00    0.53
   1  -8   5   -5.75    1.67
  -1   8  -5    0.44    0.55
  -1   8  -5    1.86    1.32
  -1   8  -5   -2.42    1.36
   1  -8   5   -0.81    0.80
   1  -8   6    9.10    1.07
   1  -8   6    8.29    1.02
  -1   8  -6    9.75    1.12
   1  -8   7    1.91    0.60
   1  -8   7    2.23    0.64
  -1   8  -7    1.90    0.60
   1  -8   8    0.18    0.45
   1  -8   8   -0.01    0.48
  -1   8  -8   -0.15    0.31
   1  -8   9    5.02    0.66
  -1   8  -9    3.87    0.71
   1  -8   9    4.98    0.62
  -1   8  -9    4.72    0.58
  -1   8 -10    0.25    0.36
  -1   8 -10    0.59    0.29
  -1   8 -10    0.14    0.37
  -1   8 -11    0.97    0.29
  -1   8 -11    1.00    0.28
   1  -7 -12    3.53    0.52
   1  -7 -12    2.59    0.51
   1  -7 -12    2.64    0.34
   1  -7 -11   -0.18    0.52
   1  -7 -11    1.15    0.49
   1  -7 -11    1.02    0.43
   1  -7 -11    1.21    0.59
   1  -7 -10    1.28    0.59
   1  -7 -10    0.98    0.50
   1  -7  -9    5.42    0.90
  -1   7   9    6.84    1.71
   1  -7  -9    4.61    0.81
   1  -7  -9    5.89    0.97
   1  -7  -9    6.51    0.86
   1  -7  -9    4.68    0.74
   1  -7  -8    3.46    0.86
  -1   7   8    3.00    1.52
   1  -7  -8    1.84    0.67
   1  -7  -8    1.28    0.51
   1  -7  -8    1.87    0.55
   1  -7  -7    0.98    0.63
  -1   7   7    1.16    0.95
   1  -7  -7    1.06    0.62
   1  -7  -7    1.24    0.57
  -1   7   7   -1.27    2.04
   1  -7  -7    0.30    0.49
   1  -7  -7    0.61    0.50
   1  -7  -7    0.98    0.40
   1  -7  -6    1.07    1.29
   1  -7  -6    3.08    0.81
  -1   7   6    2.21    1.45
   1  -7  -6    3.60    0.86
  -1   7   6    2.57    1.02
   1  -7  -6    2.73    0.59
  -1   7   6    3.79    1.80
   1  -7  -6    2.54    0.56
   1  -7  -6    2.89    0.60
  -1   7   5   48.09    4.50
  -1   7   5   49.22    3.96
   1  -7  -5   47.77    1.98
   1  -7  -5   46.59    2.02
   1  -7  -5   45.68    1.68
  -1   7   5   40.85    3.82
   1  -7  -5   43.13    4.34
   1  -7  -5   47.84    2.09
  -1   7   4   20.45    2.73
  -1   7   4   18.46    2.85
  -1   7   4   20.52    2.68
   1  -7  -4   19.88    3.00
  -1   7   3   19.11    2.66
  -1   7   3   18.39    2.85
  -1   7   3   14.66    2.38
   1  -7  -3   21.06    3.02
   1  -7  -3   16.83    2.22
   1  -7  -2   42.36    3.49
  -1   7   2   38.34    3.66
  -1   7   2   45.54    4.20
  -1   7   2   41.36    3.85
   1  -7  -2   45.59    3.69
  -1   7   2   44.33    2.98
  -1   7   1    0.40    1.10
  -1   7   1   -0.33    0.73
   1  -7  -1   -0.15    0.97
  -1   7   1   -2.07    0.88
  -1   7   1    0.81    1.03
   1  -7  -1   -0.01    0.71
  -1   7   0  149.50    7.22
   1  -7   0  142.88    6.82
  -1   7   0  143.98    6.91
  -1   7   0  148.74    6.38
   1  -7   0  154.96    7.15
  -1   7   0  147.66    6.30
   1  -7   1    0.79    0.66
  -1   7  -1   -0.31    0.97
  -1   7  -1   -1.18    0.83
   1  -7   1    0.59    0.72
  -1   7  -1   -0.61    1.03
  -1   7  -2   53.95    4.07
  -1   7  -2   50.90    4.08
   1  -7   2   54.03    4.40
  -1   7  -2   51.32    4.24
   1  -7   3    0.39    0.36
   1  -7   3    0.44    0.59
  -1   7  -3   -0.52    1.14
  -1   7  -3    0.52    1.17
   1  -7   4   -1.57    1.03
   1  -7   4    0.27    0.44
  -1   7  -4    0.56    0.45
   1  -7   4    0.33    0.51
  -1   7  -4    0.35    1.11
  -1   7  -4   -1.07    1.23
   1  -7   5    7.51    1.69
  -1   7  -5    7.83    1.80
  -1   7  -5    4.54    1.54
  -1   7  -5    6.70    2.05
   1  -7   5    5.56    1.49
   1  -7   5    7.80    0.95
  -1   7  -5    7.09    0.93
   1  -7   5    6.35    0.91
  -1   7  -6   57.24    4.78
   1  -7   6   55.61    3.92
   1  -7   6   55.75    2.38
   1  -7   6   53.63    4.33
  -1   7  -6   59.25    2.38
   1  -7   6   50.28    4.06
   1  -7   6   55.89    2.35
   1  -7   7   64.02    4.58
  -1   7  -7   64.06    2.39
   1  -7   7   68.58    2.60
   1  -7   7   67.44    2.69
   1  -7   8    1.10    0.98
   1  -7   8    1.35    0.58
   1  -7   8    2.31    0.65
   1  -7   9    6.99    0.92
  -1   7  -9    6.28    0.79
   1  -7   9    4.90    0.68
   1  -7  10    0.54    0.36
  -1   7 -10    0.67    0.53
  -1   7 -10    1.03    0.41
  -1   7 -10    0.99    0.54
  -1   7 -11   11.73    0.92
  -1   7 -11   12.49    0.80
  -1   7 -11   12.06    0.86
  -1   7 -12   10.24    0.60
   1  -6 -13    0.94    0.32
   1  -6 -12   -0.35    0.43
   1  -6 -12   -0.19    0.50
   1  -6 -12    0.18    0.38
   1  -6 -12    0.79    0.41
   1  -6 -11    9.00    1.05
   1  -6 -11    8.43    0.95
   1  -6 -11    7.70    0.98
   1  -6 -11    7.88    0.90
   1  -6 -10   54.02    2.33
   1  -6 -10   55.69    2.47
   1  -6 -10   54.39    2.24
   1  -6 -10   51.05    2.18
   1  -6  -9    3.17    0.84
  -1   6   9    1.27    1.05
   1  -6  -9    2.69    0.82
   1  -6  -9    1.61    0.61
   1  -6  -9    1.36    0.56
   1  -6  -9    2.02    0.59
   1  -6  -8    0.70    0.58
   1  -6  -8    1.24    0.47
  -1   6   8    0.99    1.43
   1  -6  -8    0.61    0.61
   1  -6  -8    0.54    0.44
   1  -6  -8    0.06    0.55
   1  -6  -7    4.71    1.60
   1  -6  -7    5.87    0.95
  -1   6   7    4.98    1.36
   1  -6  -7    5.00    0.91
   1  -6  -7    5.01    0.85
  -1   6   7    4.52    1.79
   1  -6  -7    5.39    0.87
   1  -6  -7    5.62    0.77
   1  -6  -7    5.38    0.70
   1  -6  -6   45.76    4.30
  -1   6   6   34.69    3.58
   1  -6  -6   39.82    1.59
   1  -6  -6   40.92    1.82
   1  -6  -6   41.53    1.77
   1  -6  -6   38.93    1.71
   1  -6  -6   40.11    1.89
  -1   6   5   66.48    4.48
  -1   6   5   67.41    4.91
  -1   6   5   63.95    4.19
   1  -6  -5   69.43    5.15
  -1   6   4  160.51    6.80
  -1   6   4  149.21    7.12
  -1   6   4  145.40    6.31
   1  -6  -4  152.23    7.40
  -1   6   3   87.63    4.99
   1  -6  -3   80.41    4.03
  -1   6   3   86.70    5.32
  -1   6   3   84.47    4.89
   1  -6  -3   86.11    4.43
  -1   6   2    5.67    1.50
  -1   6   2    7.10    1.18
  -1   6   2    4.89    1.44
  -1   6   2    7.72    1.19
   1  -6  -2    6.87    1.51
  -1   6   2    5.54    1.28
   1  -6  -2    6.56    1.36
   1  -6  -1  226.87    7.48
  -1   6   1  229.72    8.14
  -1   6   1  232.05    8.02
  -1   6   1  217.44    7.73
  -1   6   1  228.91    6.86
  -1   6   1  215.12    6.57
  -1   6   0  276.15    8.89
   1  -6   0  270.14    8.40
  -1   6   0  271.51    8.43
  -1   6   0  266.61    8.62
  -1   6   0  261.38    7.75
  -1   6   0  269.03    7.82
  -1   6  -1    1.36    0.96
  -1   6  -1    2.24    1.03
  -1   6  -1    2.01    0.94
  -1   6  -1    1.92    1.06
   1  -6   1    2.36    1.26
   1  -6   2    4.81    1.43
   1  -6   2    4.52    0.54
  -1   6  -2    5.05    1.29
  -1   6  -2    5.55    1.47
   1  -6   2    5.62    1.50
  -1   6  -2    5.61    1.48
   1  -6   3   12.15    0.91
   1  -6   3   12.74    2.03
  -1   6  -3   14.91    2.24
  -1   6  -3   12.75    2.19
   1  -6   3   12.53    1.63
  -1   6  -3   11.67    2.11
   1  -6   4   96.99    2.67
   1  -6   4  102.53    5.63
   1  -6   4   97.59    4.91
  -1   6  -4  103.18    6.35
  -1   6  -4   99.19    5.85
   1  -6   5   46.75    2.03
  -1   6  -5   50.51    4.49
   1  -6   5   49.32    3.94
   1  -6   5   46.69    3.75
  -1   6  -5   46.15    4.06
  -1   6  -5   42.09    4.25
   1  -6   6   10.93    1.81
  -1   6  -6    6.64    1.74
  -1   6  -6    8.74    2.32
   1  -6   6    8.01    1.77
   1  -6   6   10.94    1.14
  -1   6  -6   11.35    1.06
  -1   6  -6   10.00    0.92
   1  -6   6   10.76    1.02
   1  -6   7    3.79    0.70
   1  -6   7    3.42    1.12
  -1   6  -7    3.52    0.73
  -1   6  -7    4.46    0.70
  -1   6  -7    5.63    1.62
   1  -6   8   51.87    2.45
   1  -6   8   52.19    2.12
   1  -6   9   58.57    2.52
   1  -6   9   53.67    1.96
   1  -6   9   55.23    4.54
  -1   6 -10    0.04    0.47
   1  -6  10    0.09    0.49
  -1   6 -10    0.49    0.55
   1  -6  11   -0.11    0.40
  -1   6 -11   -0.09    0.49
  -1   6 -11   -0.08    0.38
  -1   6 -11    0.23    0.36
  -1   6 -12    1.72    0.45
  -1   6 -12    1.81    0.38
  -1   6 -12    1.88    0.39
  -1   6 -12    1.74    0.35
   1  -5 -13    4.28    0.53
   1  -5 -13    3.56    0.54
   1  -5 -13    3.67    0.51
   1  -5 -12   13.25    1.10
   1  -5 -12   12.62    1.11
   1  -5 -12   14.11    1.08
   1  -5 -12   15.39    1.10
   1  -5 -11    0.57    0.59
   1  -5 -11    1.09    0.47
   1  -5 -11    0.74    0.56
   1  -5 -11    1.01    0.68
   1  -5 -11    1.35    0.65
   1  -5 -10   16.53    1.25
   1  -5 -10   18.40    1.48
   1  -5 -10   18.38    1.56
   1  -5 -10   17.19    1.39
   1  -5 -10   18.69    1.47
   1  -5  -9   24.02    1.68
  -1   5   9   22.82    2.85
   1  -5  -9   22.97    1.60
   1  -5  -9   23.23    1.47
   1  -5  -9   22.17    1.65
   1  -5  -9   21.53    1.54
   1  -5  -9   23.60    1.62
   1  -5  -8    2.12    0.57
   1  -5  -8    3.07    0.77
   1  -5  -8    1.99    0.61
  -1   5   8    4.37    1.76
   1  -5  -8    2.34    0.59
   1  -5  -7   24.36    3.21
   1  -5  -7   23.18    1.24
  -1   5   7   23.83    2.83
  -1   5   7   22.94    2.51
  -1   5   7   31.38    4.26
   1  -5  -7   23.57    1.45
   1  -5  -7   24.60    1.51
   1  -5  -7   24.55    1.39
   1  -5  -7   23.38    1.48
  -1   5   6   19.57    2.38
  -1   5   6   22.57    2.68
   1  -5  -6   20.66    2.96
  -1   5   5   18.29    2.04
   1  -5  -5   17.97    2.57
  -1   5   5   16.82    2.37
  -1   5   5   17.67    2.21
  -1   5   4   24.61    2.43
   1  -5  -4   23.90    2.78
  -1   5   4   25.54    2.79
  -1   5   3  559.54   10.93
   1  -5  -3  544.02    9.77
   1  -5  -3  547.36   12.36
  -1   5   3  561.37   11.36
  -1   5   3  548.82   12.07
   1  -5  -3  536.50    9.12
   1  -5  -2  144.31    5.03
  -1   5   2  145.47    5.73
  -1   5   2  147.63    2.26
  -1   5   2  153.18    5.73
  -1   5   2  145.20    4.38
   1  -5  -2  141.91    5.27
   1  -5  -1   48.07    3.11
  -1   5   1   49.62    3.38
  -1   5   1   50.59    1.41
  -1   5   1   50.58    3.36
  -1   5   1   47.41    3.26
  -1   5   1   49.65    2.97
  -1   5   1   49.92    2.80
  -1   5   0    1.22    0.95
  -1   5   0    2.62    0.92
  -1   5   0    2.67    1.03
  -1   5   0    2.15    0.91
   1  -5   0    1.88    1.03
  -1   5   0    2.14    1.07
  -1   5  -1    0.72    0.71
  -1   5  -1    1.66    1.06
  -1   5  -1    0.80    0.88
  -1   5  -1    1.38    0.87
  -1   5  -1    0.87    0.94
   1  -5   1    0.75    0.84
   1  -5   2   28.01    2.73
   1  -5   2   27.03    1.03
  -1   5  -2   27.62    2.36
  -1   5  -2   28.30    2.73
   1  -5   2   25.25    1.82
  -1   5  -2   27.69    2.67
  -1   5  -3  263.74    6.41
   1  -5   3  272.48    3.57
  -1   5  -3  289.76    9.03
  -1   5  -3  291.06    8.83
   1  -5   3  287.20    8.47
  -1   5  -4   42.71    3.57
   1  -5   4   45.08    3.75
  -1   5  -4   45.66    3.86
   1  -5   4   48.24    3.55
  -1   5  -5    2.01    1.31
   1  -5   5    2.57    1.35
  -1   5  -5    1.60    0.93
  -1   5  -5    1.37    0.94
   1  -5   5    2.60    1.01
   1  -5   6    2.49    1.09
  -1   5  -6    1.41    1.08
   1  -5   6    2.35    1.46
  -1   5  -6    2.63    1.19
   1  -5   6    1.49    0.78
   1  -5   7   14.50    1.03
   1  -5   7   16.31    2.15
  -1   5  -7   16.10    1.28
   1  -5   7   15.76    2.82
  -1   5  -7   16.56    2.11
  -1   5  -7   16.72    2.72
   1  -5   8   10.71    2.63
  -1   5  -8    9.65    1.13
   1  -5   8    9.87    0.93
  -1   5  -8    8.58    1.89
   1  -5   9    0.28    1.10
  -1   5  -9   -0.13    0.57
  -1   5 -10    4.33    0.77
  -1   5 -10    5.16    0.83
   1  -5  11    2.89    0.66
  -1   5 -11    1.70    0.52
  -1   5 -11    1.95    0.63
  -1   5 -11    2.39    0.70
  -1   5 -12    0.17    0.30
  -1   5 -12    0.68    0.40
  -1   5 -12    0.49    0.43
  -1   5 -13    2.19    0.34
  -1   5 -13    2.03    0.33
   1  -4 -13    1.49    0.49
   1  -4 -13    2.00    0.48
   1  -4 -12    0.40    0.39
   1  -4 -12    0.22    0.52
   1  -4 -12   -0.20    0.64
   1  -4 -12    0.32    0.56
   1  -4 -11    0.84    0.46
   1  -4 -11    1.71    0.71
   1  -4 -11    0.57    0.55
   1  -4 -11    1.83    0.80
   1  -4 -11    0.37    0.68
   1  -4 -11    0.89    0.65
   1  -4 -10   44.50    2.23
   1  -4 -10   43.03    2.09
   1  -4 -10   43.23    2.26
   1  -4 -10   43.25    2.27
   1  -4 -10   46.55    2.27
   1  -4 -10   45.02    2.27
   1  -4  -9   54.65    2.45
  -1   4   9   56.79    4.75
   1  -4  -9   54.94    2.41
   1  -4  -9   55.09    2.36
   1  -4  -9   53.74    2.38
   1  -4  -9   56.23    2.29
   1  -4  -8    0.17    0.63
   1  -4  -8    0.21    0.37
   1  -4  -8   -0.84    0.66
  -1   4   8   -1.49    1.51
   1  -4  -8    0.29    0.45
   1  -4  -8   -0.14    0.99
  -1   4   7    8.93    1.53
   1  -4  -7    6.31    1.72
  -1   4   7    8.38    1.62
  -1   4   7    9.29    2.41
  -1   4   7    7.54    1.42
  -1   4   6    6.29    1.17
   1  -4  -6    5.42    1.57
  -1   4   6    6.58    1.39
  -1   4   6    5.62    1.46
  -1   4   5   22.48    2.11
   1  -4  -5   21.34    2.64
  -1   4   5   23.83    2.56
  -1   4   5   20.90    1.99
  -1   4   5   22.01    2.25
  -1   4   4    1.03    0.77
  -1   4   4    0.85    0.49
   1  -4  -4   -0.12    1.07
   1  -4  -4    1.00    0.52
  -1   4   4    0.88    0.95
  -1   4   3   20.22    1.49
  -1   4   3   22.60    2.04
   1  -4  -3   20.19    2.25
   1  -4  -3   21.22    1.71
  -1   4   3   20.23    1.16
  -1   4   3   21.77    2.25
   1  -4  -3   20.13    1.52
  -1   4   3   21.36    2.09
  -1   4   2   67.48    2.71
  -1   4   2   73.79    3.49
   1  -4  -2   70.14    3.20
  -1   4   2   70.01    2.62
   1  -4  -2   67.34    2.99
  -1   4   2   66.65    3.67
  -1   4   1   12.11    1.53
  -1   4   1   13.53    1.35
  -1   4   1   12.45    1.59
   1  -4  -1   12.10    1.46
  -1   4   1   13.83    1.75
  -1   4   0   55.61    3.04
  -1   4   0   55.03    2.82
   1  -4   0   58.76    3.12
  -1   4   0   54.51    3.19
   1  -4   1  101.64    4.30
  -1   4  -1   98.76    4.42
   1  -4   1   94.01    1.75
  -1   4  -1  100.98    3.78
  -1   4  -1  100.05    4.10
  -1   4  -1  104.18    4.15
  -1   4  -1  101.98    4.08
   1  -4   2  380.55    8.62
  -1   4  -2  368.98    6.65
  -1   4  -2  371.63    8.46
  -1   4  -2  373.36    8.46
  -1   4  -3   71.62    2.83
   1  -4   3   74.76    4.05
  -1   4  -3   76.21    4.20
  -1   4  -3   71.15    3.99
   1  -4   3   70.93    3.81
   1  -4   4    1.66    0.97
  -1   4  -4    0.85    0.90
  -1   4  -4    0.56    0.90
   1  -4   4    0.73    0.88
   1  -4   5    8.66    1.83
  -1   4  -5    7.19    1.46
  -1   4  -5    7.72    1.70
   1  -4   5    8.01    1.46
  -1   4  -5    7.63    1.68
   1  -4   6   54.72    3.83
   1  -4   6   45.87    4.10
  -1   4  -6   49.00    4.19
  -1   4  -6   45.42    3.91
   1  -4   6   49.68    3.23
   1  -4   7    2.11    0.89
   1  -4   7    0.68    1.27
  -1   4  -7    0.67    0.93
   1  -4   8   10.55    2.47
  -1   4  -8   11.57    1.12
  -1   4  -8   11.22    1.13
  -1   4  -8   12.84    2.14
  -1   4  -8    9.81    1.77
  -1   4  -9    7.99    1.03
   1  -4   9    8.68    2.40
  -1   4 -10   30.16    1.86
  -1   4 -10   27.06    1.75
  -1   4 -10   27.20    1.67
   1  -4  10   24.94    3.48
  -1   4 -11   10.70    1.14
  -1   4 -11    9.39    0.97
   1  -4  11   10.81    2.32
  -1   4 -12    3.03    0.51
  -1   4 -12    2.94    0.64
  -1   4 -12    3.30    0.63
  -1   4 -13    1.55    0.40
  -1   4 -13    1.85    0.42
  -1   4 -13    1.61    0.37
   1  -3 -13    0.96    0.47
   1  -3 -13    1.09    0.37
   1  -3 -13    1.02    0.48
   1  -3 -12   10.05    0.95
   1  -3 -12   11.82    1.12
   1  -3 -12    9.84    1.11
   1  -3 -12   10.87    1.10
   1  -3 -11    3.14    0.72
   1  -3 -11    5.20    0.86
   1  -3 -11    4.10    0.86
   1  -3 -11    5.96    0.98
   1  -3 -11    3.57    0.91
   1  -3 -11    4.59    0.87
   1  -3 -10   16.81    1.44
   1  -3 -10   16.11    1.35
   1  -3 -10   15.54    1.41
   1  -3 -10   17.59    1.47
   1  -3 -10   15.88    1.50
   1  -3 -10   17.64    1.47
   1  -3  -9    4.86    0.89
   1  -3  -9    2.02    0.70
  -1   3   9    4.63    1.61
   1  -3  -9    3.05    0.67
   1  -3  -9    2.60    0.73
   1  -3  -8   10.78    1.05
   1  -3  -8   10.21    1.00
   1  -3  -8    9.74    0.89
  -1   3   8   11.65    2.35
   1  -3  -8   10.45    2.17
   1  -3  -8   10.49    0.99
   1  -3  -8    9.52    1.00
   1  -3  -7   96.64    5.70
   1  -3  -7   99.74    5.84
  -1   3   7  105.71    5.05
  -1   3   7  102.36    4.42
  -1   3   7  104.68    4.89
   1  -3  -6   60.83    4.30
   1  -3  -6   71.15    4.65
  -1   3   6   66.11    3.84
  -1   3   6   59.35    3.74
  -1   3   6   64.05    3.41
  -1   3   6   59.30    3.36
  -1   3   5   26.68    1.64
   1  -3  -5   27.36    2.67
   1  -3  -5   26.06    2.73
  -1   3   5   26.34    2.10
  -1   3   5   26.47    2.30
  -1   3   5   28.49    2.51
  -1   3   5   22.96    1.97
  -1   3   4  169.69    3.98
   1  -3  -4  177.39    6.23
  -1   3   4  168.80    4.79
  -1   3   4  174.06    5.30
  -1   3   4  179.83    5.82
  -1   3   4  173.26    4.95
  -1   3   3   55.18    2.22
  -1   3   3   50.90    1.48
  -1   3   3   51.07    1.28
   1  -3  -3   54.36    3.27
   1  -3  -3   54.09    2.16
   1  -3  -3   53.82    1.87
  -1   3   3   52.63    2.58
  -1   3   3   53.61    2.80
  -1   3   3   52.82    3.04
  -1   3   3   52.81    2.52
  -1   3   2   45.45    2.52
  -1   3   2   43.20    1.96
   1  -3  -2   45.50    2.16
  -1   3   2   43.89    1.62
   1  -3  -2   45.02    2.02
  -1   3   2   46.98    2.71
  -1   3   2   46.95    2.38
  -1   3   2   45.57    2.44
  -1   3   1   51.82    2.24
  -1   3   1   52.08    2.58
  -1   3   1   53.35    2.08
  -1   3   1   53.75    2.59
   1  -3  -1   52.92    2.34
  -1   3   1   53.92    2.71
  -1   3   0   92.67    3.04
   1  -3   0   93.56    3.37
  -1   3   0   93.83    3.43
  -1   3   0   92.98    3.40
  -1   3  -1  470.24    7.49
  -1   3  -1  467.82    7.58
  -1   3  -1  476.04    8.09
   1  -3   1  475.51    7.99
   1  -3   2  294.90    6.29
  -1   3  -2  294.03    6.56
  -1   3  -2  290.03    6.53
   1  -3   2  290.88    6.61
   1  -3   3  667.92   10.04
   1  -3   3  663.64   10.44
  -1   3  -3  658.80   10.78
   1  -3   4  476.44    9.28
  -1   3  -4  497.52   10.28
   1  -3   4  483.58    9.94
  -1   3  -4  485.84    8.78
   1  -3   4  483.59    8.78
   1  -3   5  173.56    6.05
   1  -3   5  164.63    5.98
  -1   3  -5  166.03    5.23
   1  -3   5  171.36    6.61
  -1   3  -5  168.80    6.56
  -1   3  -5  167.17    6.53
   1  -3   5  175.40    5.45
   1  -3   6    0.22    0.65
   1  -3   6    0.26    0.81
   1  -3   6    0.72    0.93
  -1   3  -6    1.14    0.91
  -1   3  -6    0.93    1.10
   1  -3   6    0.44    0.54
   1  -3   7   87.65    4.31
  -1   3  -7   89.20    5.39
   1  -3   7   88.18    5.77
   1  -3   7   82.84    5.00
   1  -3   8   56.83    4.41
  -1   3  -8   55.70    4.43
   1  -3   8   63.81    5.29
  -1   3  -8   61.88    2.33
  -1   3  -8   63.44    2.32
   1  -3   9   19.21    2.67
   1  -3   9   20.81    3.21
  -1   3  -9   21.73    1.52
  -1   3  -9   22.26    1.64
  -1   3  -9   18.65    2.61
  -1   3 -10    3.10    0.66
   1  -3  10    3.32    1.50
  -1   3 -10    3.04    0.87
  -1   3 -10    3.95    0.85
  -1   3 -11    2.50    0.72
  -1   3 -11    1.98    0.66
  -1   3 -11    3.16    0.71
  -1   3 -12    6.55    0.83
  -1   3 -12    8.31    0.98
  -1   3 -12    7.22    0.71
  -1   3 -13    0.38    0.28
  -1   3 -13    0.18    0.35
  -1   3 -13    0.34    0.39
  -1   3 -14    0.81    0.24
   1  -2 -14    1.40    0.26
   1  -2 -13    0.55    0.44
   1  -2 -13    0.36    0.35
   1  -2 -12    1.11    0.62
   1  -2 -12    0.21    0.46
   1  -2 -12    1.55    0.69
   1  -2 -12    0.65    0.54
   1  -2 -11   16.06    1.43
   1  -2 -11   17.45    1.39
   1  -2 -11   16.13    1.36
   1  -2 -11   16.03    1.42
   1  -2 -11   13.13    1.35
   1  -2 -11   14.84    1.33
   1  -2 -10   31.64    1.91
   1  -2 -10   30.88    1.84
   1  -2 -10   34.01    1.93
   1  -2 -10   29.54    1.77
   1  -2 -10   27.40    1.81
   1  -2 -10   30.84    1.87
   1  -2  -9   35.56    1.95
  -1   2   9   33.56    3.71
   1  -2  -9   36.24    1.88
   1  -2  -9   34.93    1.89
   1  -2  -9   34.91    1.91
   1  -2  -9   34.45    3.89
   1  -2  -9   35.26    1.83
   1  -2  -8   12.57    1.00
   1  -2  -8   10.59    0.99
   1  -2  -8   11.15    0.97
  -1   2   8   12.23    2.10
   1  -2  -8   12.97    2.31
   1  -2  -8   11.07    1.03
   1  -2  -7   10.44    2.02
   1  -2  -7   11.62    1.99
  -1   2   7   11.60    1.73
  -1   2   7   11.65    2.15
  -1   2   7   11.13    1.46
   1  -2  -6  102.18    5.37
   1  -2  -6   98.70    5.23
  -1   2   6   97.73    4.39
  -1   2   6   98.56    4.38
   1  -2  -5  290.47    8.11
   1  -2  -5  288.09    8.21
  -1   2   5  288.98    6.88
   1  -2  -4   95.69    4.29
   1  -2  -4   94.24    4.23
  -1   2   4   94.88    3.55
   1  -2  -3  851.02   10.89
   1  -2  -3  837.43   11.36
  -1   2   3  824.59    9.27
  -1   2   3  814.19    9.30
  -1   2   2  178.07    2.03
   1  -2  -2  184.82    3.39
  -1   2   2  191.99    2.85
  -1   2   2  171.92    4.01
  -1   2   2  179.90    3.92
   1  -2  -2  189.18    2.98
  -1   2   2  186.31    4.05
  -1   2   1  310.00    3.73
  -1   2   1  321.75    4.58
   1  -2  -1  315.01    4.45
  -1   2   0  983.89    7.98
   1  -2   0  968.46    8.94
   1  -2   0  987.60    8.76
  -1   2   0  966.84    9.00
  -1   2   0  984.95    8.89
  -1   2  -1  335.68    5.38
  -1   2  -1  345.27    5.06
  -1   2  -1  333.59    4.90
   1  -2   1  340.51    5.59
  -1   2  -2    5.37    0.78
   1  -2   2    4.63    0.76
   1  -2   2    5.49    0.94
  -1   2  -3   15.21    1.55
   1  -2   3   13.88    1.44
   1  -2   3   12.22    1.29
   1  -2   3   12.62    1.27
  -1   2  -4   14.33    1.26
  -1   2  -4   13.25    1.59
   1  -2   4   14.29    1.63
   1  -2   4   13.28    1.37
  -1   2  -4   14.10    1.79
   1  -2   4   15.04    1.64
  -1   2  -5   10.27    1.62
   1  -2   5    9.74    1.72
   1  -2   5    9.40    1.48
  -1   2  -5    8.31    1.56
   1  -2   5   10.56    1.19
   1  -2   5   11.59    1.50
   1  -2   6   18.57    2.43
  -1   2  -6   19.66    2.28
   1  -2   6   21.27    2.28
  -1   2  -6   18.23    2.24
   1  -2   6   18.67    1.88
   1  -2   7    0.44    0.83
  -1   2  -7    0.18    0.88
  -1   2  -7   -0.50    0.93
  -1   2  -8   11.57    2.13
   1  -2   8   17.41    2.81
   1  -2   8   11.50    2.06
   1  -2   9    5.70    1.48
   1  -2   9    3.93    1.59
  -1   2  -9    5.33    1.56
  -1   2  -9    4.15    0.63
  -1   2  -9    4.27    0.88
  -1   2  -9    4.65    0.82
   1  -2  10    1.88    1.01
   1  -2  10    1.26    0.83
  -1   2 -10    1.76    0.54
  -1   2 -10    1.64    0.61
  -1   2 -10    1.71    0.60
  -1   2 -11    7.34    0.81
  -1   2 -11    7.27    1.02
   1  -2  11   10.51    2.31
  -1   2 -11    8.67    1.05
  -1   2 -11    7.15    0.94
  -1   2 -12    2.71    0.59
  -1   2 -12    3.03    0.70
  -1   2 -12    3.47    0.66
  -1   2 -13    2.23    0.38
  -1   2 -13    2.27    0.53
  -1   2 -13    1.46    0.49
  -1   2 -14    0.85    0.28
   1  -1 -14    0.20    0.22
   1  -1 -13    5.11    0.62
   1  -1 -13    5.10    0.70
   1  -1 -12    2.11    0.62
   1  -1 -12    1.54    0.64
   1  -1 -12    1.10    0.54
   1  -1 -11   12.57    1.25
  -1   1  11   14.26    2.17
   1  -1 -11   13.46    1.29
   1  -1 -11   13.08    1.29
   1  -1 -11   12.33    1.21
   1  -1 -10   21.09    1.57
  -1   1  10   20.06    2.59
   1  -1 -10   19.89    1.51
   1  -1 -10   22.00    1.60
   1  -1 -10   19.59    1.37
   1  -1 -10   20.25    1.58
   1  -1 -10   20.23    1.42
   1  -1 -10   19.40    1.49
   1  -1  -9   81.09    5.77
   1  -1  -9   84.85    2.83
  -1   1   9   80.72    5.58
   1  -1  -9   83.63    2.50
   1  -1  -9   84.65    2.86
   1  -1  -9   85.43    2.88
   1  -1  -9   82.42    2.85
   1  -1  -9   81.90    2.60
   1  -1  -9   83.22    2.77
   1  -1  -8    5.51    1.52
  -1   1   8    3.20    1.14
   1  -1  -7   24.46    2.88
  -1   1   7   21.58    2.54
   1  -1  -6  121.22    5.62
   1  -1  -6  115.51    5.53
   1  -1  -5   19.57    2.17
   1  -1  -5   17.23    2.02
   1  -1  -4   31.66    2.38
   1  -1  -4   30.11    2.27
   1  -1  -4   32.31    2.40
   1  -1  -3  143.39    4.37
   1  -1  -3  139.30    4.16
   1  -1  -3  147.29    4.26
  -1   1   2  623.93    5.96
   1  -1  -2  632.80    4.15
   1  -1  -2  636.99    7.23
  -1   1   1   12.02    0.74
  -1   1   1   13.12    0.96
   1  -1  -1   12.35    0.79
   1  -1  -1   12.72    1.04
   1  -1  -1   12.03    0.83
   1  -1   0  369.77    2.92
   1  -1   0  371.14    4.37
  -1   1   0  374.65    3.99
   1  -1   1   44.81    1.70
  -1   1  -1   48.36    1.37
   1  -1   2  182.17    3.58
  -1   1  -2  184.16    4.08
   1  -1   3  599.81    6.93
  -1   1  -3  614.47    8.68
   1  -1   3  618.34    7.85
   1  -1   4   57.40    2.61
  -1   1  -4   57.46    3.03
   1  -1   4   58.77    3.06
  -1   1  -4   54.09    2.75
   1  -1   4   56.17    2.78
   1  -1   5   96.10    3.59
  -1   1  -5   92.94    4.30
   1  -1   5   95.77    4.13
  -1   1  -5   99.86    4.02
   1  -1   5  104.88    4.72
  -1   1  -6  267.46    6.58
   1  -1   6  272.41    7.65
   1  -1   6  286.71    8.71
  -1   1  -7  297.73    9.40
   1  -1   7  295.60    8.86
   1  -1   7  313.37   10.03
  -1   1  -8  132.09    6.81
   1  -1   8  128.92    6.44
   1  -1   8  127.92    7.01
   1  -1   9    5.89    1.78
   1  -1   9    4.13    1.32
  -1   1  -9    7.18    1.82
  -1   1  -9    4.80    0.70
  -1   1  -9    5.60    0.84
  -1   1  -9    7.15    0.94
  -1   1  -9    6.42    0.80
   1  -1  10    2.74    1.57
   1  -1  10    1.92    0.97
  -1   1 -10    2.05    1.38
  -1   1 -10    2.34    0.70
  -1   1 -10    2.28    0.66
  -1   1 -10    2.73    0.68
   1  -1  11    2.01    0.96
  -1   1 -11   -0.01    0.63
   1  -1  11    2.02    1.10
  -1   1 -11    0.83    0.54
  -1   1 -11    0.74    0.50
  -1   1 -11    0.96    0.43
  -1   1 -12   28.40    1.45
  -1   1 -12   29.39    1.34
  -1   1 -12   29.01    1.67
  -1   1 -12   25.26    1.34
  -1   1 -13    0.17    0.45
  -1   1 -13    0.11    0.38
  -1   1 -14    0.59    0.35
   1   0 -14    4.49    0.45
   1   0 -13    4.50    0.67
   1   0 -13    3.91    0.54
   1   0 -12    1.64    0.65
   1   0 -12    2.88    0.63
   1   0 -11    1.98    0.64
  -1   0  11    0.38    0.75
   1   0 -11    1.49    0.63
   1   0 -11    1.92    0.58
   1   0 -11    0.94    0.50
   1   0 -10   89.30    3.07
  -1   0  10   86.68    5.77
  -1   0  10   80.00    5.23
   1   0 -10   88.94    3.11
   1   0 -10   88.60    2.99
   1   0 -10   88.27    2.75
   1   0 -10   89.14    3.01
   1   0 -10   83.57    2.82
   1   0  -9   40.84    1.94
  -1   0   9   40.57    4.01
   1   0  -9   43.24    2.00
   1   0  -9   41.34    1.92
   1   0  -9   41.92    2.05
   1   0  -9   39.86    1.76
   1   0  -9   43.04    1.81
   1   0  -9   38.08    1.93
   1   0  -9   35.58    3.76
   1   0  -8   64.68    4.78
  -1   0   8   65.45    4.77
  -1   0   8   66.99    4.06
   1   0  -7   11.69    2.02
  -1   0   7   10.53    1.91
  -1   0   6  285.47    7.65
  -1   0   6  305.58    8.55
   1   0  -6  302.54    8.73
   1   0  -5 1353.69   16.36
   1   0  -5 1360.30   17.17
   1   0  -4  191.58    5.39
   1   0  -4  198.25    5.70
   1   0  -4  201.75    5.78
   1   0  -3   97.84    3.51
   1   0  -3   90.75    3.17
   1   0  -2  150.31    1.94
   1   0  -2  153.20    3.36
  -1   0   2  150.63    1.42
  -1   0   1  426.59    2.21
   1   0  -1  423.49    3.03
   1   0   0 1022.36    5.21
  -1   0   0 1028.75    4.46
  -1   0   0 1034.06    5.83
   1   0   1   40.36    1.29
  -1   0  -1   39.82    1.39
   1   0   1   40.46    1.42
  -1   0  -2  147.09    3.32
   1   0   2  145.23    3.04
  -1   0  -3    1.85    0.50
  -1   0  -3    1.81    0.66
   1   0   3    1.57    0.52
  -1   0  -4  842.08    9.59
  -1   0  -4  857.87    8.65
   1   0   5    1.15    0.40
  -1   0  -5    0.31    0.57
   1   0   5    0.75    0.52
  -1   0  -6  746.56   13.40
  -1   0  -6  730.50   10.04
   1   0   6  713.90    4.73
   1   0   6  729.96    9.67
   1   0   6  754.73   13.84
  -1   0  -7    0.60    0.85
   1   0   7    0.52    0.42
   1   0   7    0.04    0.24
   1   0   7    0.38    1.01
  -1   0  -8  107.15    6.13
   1   0   8  106.93    5.87
   1   0   8  104.45    6.23
  -1   0  -9  112.10    2.70
   1   0   9  115.13    6.88
   1   0   9  111.75    6.50
  -1   0  -9  109.39    6.61
  -1   0  -9  116.61    3.15
  -1   0  -9  115.60    2.86
  -1   0  -9  112.19    2.74
  -1   0  -9  115.33    3.26
  -1   0 -10    6.93    0.82
  -1   0 -10    7.95    0.94
   1   0  10    6.83    1.80
   1   0  10    6.70    1.87
  -1   0 -10    7.50    1.90
  -1   0 -10    7.95    0.88
  -1   0 -10    8.71    1.14
  -1   0 -10    7.14    0.85
  -1   0 -10    8.45    1.11
   1   0  11    2.56    1.47
   1   0  11    3.86    1.18
  -1   0 -11    0.84    0.44
  -1   0 -11    1.89    0.68
  -1   0 -11    0.97    0.44
  -1   0 -11    1.54    0.58
  -1   0 -12   -0.33    0.52
  -1   0 -12    0.59    0.48
  -1   0 -12    0.59    0.46
  -1   0 -12    0.39    0.58
  -1   0 -12   -0.22    0.45
  -1   0 -13   12.69    0.89
  -1   0 -13   12.22    1.02
  -1   0 -14    0.93    0.31
   1   1 -14    0.33    0.22
   1   1 -13   12.21    0.96
   1   1 -12   16.97    1.09
   1   1 -12   17.87    1.35
   1   1 -11   -0.15    0.62
   1   1 -11    0.40    0.39
   1   1 -11    0.24    0.54
   1   1 -11    0.47    0.41
   1   1 -10    6.93    0.79
  -1  -1  10    7.42    1.98
   1   1 -10    7.68    0.97
   1   1 -10    6.87    0.96
   1   1 -10    8.55    1.06
   1   1 -10    7.76    0.88
   1   1  -9   28.38    1.63
   1   1  -9   27.14    1.45
  -1  -1   9   30.01    3.46
   1   1  -9   25.89    1.45
   1   1  -9   29.59    1.73
   1   1  -9   28.97    1.62
   1   1  -9   27.45    1.58
   1   1  -9   29.94    1.64
   1   1  -9   28.17    3.31
   1   1  -8   52.72    2.07
   1   1  -8   54.02    4.31
   1   1  -8   54.65    2.05
  -1  -1   8   52.70    4.32
  -1  -1   7   56.05    4.16
  -1  -1   7   54.64    3.22
   1   1  -7   54.61    4.02
  -1  -1   6  110.40    5.28
   1   1  -6  107.93    5.11
  -1  -1   6  104.28    3.96
   1   1  -5    1.25    0.82
   1   1  -5    1.09    0.80
  -1  -1   5    0.60    0.44
  -1  -1   5    0.47    0.70
  -1  -1   4  181.20    5.16
   1   1  -4  181.09    4.18
   1   1  -4  177.85    4.99
   1   1  -4  178.53    5.43
  -1  -1   3  273.21    3.88
  -1  -1   3  273.40    5.33
   1   1  -3  270.82    4.42
   1   1  -3  279.77    4.68
   1   1  -3  277.71    5.27
   1   1  -3  280.46    5.89
   1   1  -2  111.87    3.15
  -1  -1   2  107.45    1.22
   1   1  -2  108.08    2.56
   1   1  -2  111.02    2.64
  -1  -1   2  107.59    2.70
  -1  -1   2  107.44    2.37
   1   1  -1   49.06    1.25
  -1  -1   1   45.86    1.26
  -1  -1   0  283.54    3.47
   1   1   0  276.90    3.59
   1   1   0  287.49    2.92
  -1  -1  -1 3454.44   13.84
   1   1   1 3485.95   13.24
  -1  -1  -2    1.61    0.37
  -1  -1  -2    2.01    0.59
   1   1   2    1.81    0.49
  -1  -1  -3  223.56    3.77
  -1  -1  -3  231.01    4.51
  -1  -1  -4   19.57    1.40
  -1  -1  -4   18.80    1.52
  -1  -1  -4   18.55    1.72
   1   1   4   20.20    1.35
   1   1   4   19.66    1.28
   1   1   4   21.18    1.82
  -1  -1  -5  147.72    4.31
  -1  -1  -5  142.63    3.82
  -1  -1  -5  141.31    3.55
  -1  -1  -5  154.98    4.37
  -1  -1  -5  140.03    5.20
   1   1   5  145.78    3.85
   1   1   5  160.11    5.27
   1   1   5  139.72    3.41
   1   1   6   10.62    1.18
   1   1   6   11.60    1.69
  -1  -1  -6   10.81    1.05
  -1  -1  -6    8.58    1.10
  -1  -1  -6   14.37    1.96
   1   1   6    9.88    1.39
  -1  -1  -7    8.75    1.76
   1   1   7    8.41    1.33
   1   1   8    3.62    1.32
  -1  -1  -8    3.08    1.16
   1   1   8    3.16    0.91
   1   1   8    4.51    0.56
  -1  -1  -9    1.75    0.62
   1   1   9    1.86    1.48
  -1  -1  -9    2.12    1.30
  -1  -1  -9    2.59    0.53
  -1  -1  -9    1.73    0.59
  -1  -1  -9    2.19    0.65
  -1  -1  -9    1.95    0.49
  -1  -1 -10    0.70    0.46
   1   1  10    0.12    0.91
   1   1  10    0.72    1.27
  -1  -1 -10    0.15    0.40
  -1  -1 -10   -0.52    0.58
  -1  -1 -10   -0.40    0.57
  -1  -1 -10    0.08    0.62
  -1  -1 -10    0.07    0.99
  -1  -1 -11    0.29    0.44
   1   1  11    0.10    0.87
  -1  -1 -11    0.45    0.49
  -1  -1 -11    1.56    0.68
  -1  -1 -11    0.59    0.68
  -1  -1 -11    1.24    0.66
  -1  -1 -12   16.40    1.33
   1   1  12   15.62    2.58
  -1  -1 -12   18.51    1.39
  -1  -1 -12   18.89    1.29
  -1  -1 -12   17.23    1.30
  -1  -1 -12   17.66    1.23
  -1  -1 -13    5.14    0.61
  -1  -1 -13    5.42    0.74
  -1  -1 -13    4.76    0.69
  -1  -1 -14   -0.03    0.26
  -1  -1 -14   -0.23    0.28
   1   2 -13    2.72    0.52
   1   2 -12   -0.22    0.32
   1   2 -12   -0.38    0.52
  -1  -2  11   10.77    1.83
   1   2 -11    7.77    0.93
   1   2 -11    9.31    1.11
   1   2 -11    7.93    1.02
   1   2 -10   -0.31    0.53
   1   2 -10   -0.59    0.55
   1   2 -10    0.49    0.41
   1   2 -10   -0.41    0.64
  -1  -2   9   -1.62    1.11
   1   2  -9    0.36    0.40
   1   2  -9    0.81    0.47
   1   2  -9    0.21    0.48
   1   2  -9    0.27    0.46
   1   2  -9    1.17    0.58
   1   2  -9    0.08    1.22
  -1  -2   8    2.40    1.26
   1   2  -8    0.61    0.38
   1   2  -8    0.47    0.42
   1   2  -8    0.13    0.50
   1   2  -8    1.10    1.11
   1   2  -7    4.71    1.30
  -1  -2   7    4.51    1.40
  -1  -2   6   19.76    1.73
   1   2  -6   18.95    2.14
   1   2  -6   22.62    2.00
   1   2  -6   20.84    2.35
  -1  -2   6   19.28    2.39
  -1  -2   6   22.67    2.60
  -1  -2   5  234.91    5.13
  -1  -2   5  256.83    7.17
  -1  -2   5  250.18    7.37
   1   2  -5  255.60    6.80
   1   2  -5  250.95    6.26
   1   2  -5  262.44    7.42
  -1  -2   4  100.59    3.26
  -1  -2   4  101.45    4.13
  -1  -2   4   97.50    3.96
   1   2  -4  103.38    3.74
   1   2  -4   97.98    3.59
   1   2  -4   99.68    3.73
   1   2  -4  100.09    4.11
   1   2  -3  171.10    4.65
   1   2  -3  163.07    3.91
   1   2  -3  169.10    4.40
  -1  -2   3  169.58    4.48
  -1  -2   3  168.57    4.02
  -1  -2   2  444.36    4.22
   1   2  -2  443.88    6.54
   1   2  -2  450.44    5.09
   1   2  -2  447.31    6.99
  -1  -2   2  433.29    6.25
  -1  -2   1 1573.19    9.27
   1   2  -1 1614.39   11.38
  -1  -2   1 1610.03   10.91
   1   2  -1 1565.27   10.60
  -1  -2   0 2130.11   12.15
  -1  -2   0 2110.17   11.85
  -1  -2  -1    4.15    0.71
  -1  -2  -1    3.29    0.69
  -1  -2  -1    3.83    0.40
   1   2   1    4.00    0.75
   1   2   1    3.77    0.67
   1   2   1    3.99    0.73
  -1  -2  -2   78.66    2.29
  -1  -2  -2   78.11    2.65
  -1  -2  -2   80.82    2.74
   1   2   2   77.10    2.51
  -1  -2  -3  215.45    4.30
  -1  -2  -3  218.67    4.73
  -1  -2  -3  214.51    4.71
  -1  -2  -3  218.23    4.62
   1   2   3  220.42    4.19
   1   2   3  212.14    1.96
  -1  -2  -4  452.32    8.09
  -1  -2  -4  461.92    7.15
  -1  -2  -4  459.38    6.99
  -1  -2  -4  474.98    7.29
   1   2   4  450.24    6.16
   1   2   4  478.69    9.50
  -1  -2  -5   96.38    3.71
  -1  -2  -5   92.18    3.37
  -1  -2  -5   96.19    4.40
  -1  -2  -5   92.47    3.31
   1   2   5  101.88    3.92
   1   2   5   89.75    2.71
   1   2   5  102.00    4.79
  -1  -2  -6   22.01    1.60
  -1  -2  -6   22.18    1.69
  -1  -2  -6   20.04    2.38
  -1  -2  -6   20.86    1.97
   1   2   6   24.45    2.10
   1   2   6   23.86    2.57
  -1  -2  -7   31.20    2.60
  -1  -2  -7   30.76    3.18
   1   2   7   34.69    2.56
   1   2   7   35.32    3.18
   1   2   8   12.49    1.86
  -1  -2  -8   14.81    2.41
  -1  -2  -9   70.97    5.39
   1   2   9   65.59    4.33
   1   2   9   73.23    2.35
   1   2   9   66.29    5.29
  -1  -2  -9   69.81    2.20
  -1  -2  -9   67.86    2.39
  -1  -2  -9   71.69    2.59
  -1  -2  -9   71.33    2.36
  -1  -2  -9   71.24    2.58
  -1  -2 -10   15.16    1.35
   1   2  10   13.83    2.65
   1   2  10   20.30    2.51
  -1  -2 -10   15.74    1.26
  -1  -2 -10   15.65    1.25
  -1  -2 -10   15.57    1.35
  -1  -2 -10   15.20    1.32
  -1  -2 -10   14.79    1.21
  -1  -2 -10   14.10    2.61
  -1  -2 -11    0.72    0.52
   1   2  11    2.18    1.07
  -1  -2 -11    0.31    0.55
  -1  -2 -11    1.67    0.60
  -1  -2 -11    0.71    0.66
  -1  -2 -12    0.22    0.57
  -1  -2 -12    0.06    0.42
  -1  -2 -12   -0.09    0.49
  -1  -2 -12    0.11    0.49
  -1  -2 -12    0.69    0.68
  -1  -2 -13   19.09    1.15
  -1  -2 -13   20.33    1.29
  -1  -2 -13   20.20    1.20
  -1  -2 -14   15.50    0.86
  -1  -2 -14   13.01    0.67
   1   3 -13    7.77    0.67
  -1  -3  12   10.08    0.93
   1   3 -12    8.72    0.83
   1   3 -12    9.87    0.95
   1   3 -11    6.51    0.93
   1   3 -11    6.51    0.88
   1   3 -11    7.32    0.99
   1   3 -11    6.56    0.85
   1   3 -10    0.83    0.51
   1   3 -10    1.72    0.65
   1   3 -10    0.74    0.47
  -1  -3   9    6.58    1.81
   1   3  -9    6.30    0.89
   1   3  -9    5.55    0.86
  -1  -3   8   19.48    2.84
   1   3  -8   19.61    2.34
   1   3  -8   22.24    1.43
   1   3  -8   20.74    1.29
   1   3  -8   19.49    1.13
   1   3  -8   20.78    1.42
   1   3  -7   65.40    4.17
  -1  -3   7   65.59    4.76
   1   3  -6  150.40    5.82
   1   3  -6  150.68    5.65
  -1  -3   6  147.88    6.58
   1   3  -5   -0.08    0.61
   1   3  -5    0.55    0.69
   1   3  -5    0.57    0.65
  -1  -3   5    1.27    0.83
   1   3  -4  326.28    6.14
  -1  -3   4  345.98    7.15
  -1  -3   4  346.70    8.08
   1   3  -4  353.82    8.06
   1   3  -4  343.90    6.72
   1   3  -4  353.98    7.72
   1   3  -3  147.37    4.42
   1   3  -3  148.03    4.86
  -1  -3   3  141.65    4.71
   1   3  -3  133.42    4.81
  -1  -3   3  139.54    4.45
  -1  -3   2    0.91    0.44
   1   3  -2    0.91    0.67
   1   3  -2    0.04    0.45
   1   3  -2    1.13    0.73
   1   3  -2    0.88    0.56
  -1  -3   2    0.57    0.66
  -1  -3   2    1.08    0.63
  -1  -3   2    0.53    0.70
  -1  -3   1  309.09    5.22
  -1  -3   1  325.93    5.76
   1   3  -1  315.30    5.89
   1   3  -1  314.91    6.07
  -1  -3   1  309.16    5.38
  -1  -3   0   48.36    2.23
   1   3   0   54.37    2.07
   1   3   0   49.58    2.41
   1   3   0   55.27    2.06
  -1  -3  -1 9868.54   32.79
   1   3   1 9999.00   33.05
  -1  -3  -2 1570.62   13.73
  -1  -3  -2 1543.40   10.62
  -1  -3  -2 1551.69   13.70
   1   3   2 1585.40   14.00
  -1  -3  -3  384.25    7.01
  -1  -3  -3  361.96    6.35
  -1  -3  -3  371.27    7.11
   1   3   3  382.01    7.63
  -1  -3  -4    1.54    0.80
  -1  -3  -4    0.70    0.68
  -1  -3  -4    0.75    0.56
   1   3   4    1.89    0.61
   1   3   4    2.52    1.11
   1   3   5   29.15    1.80
  -1  -3  -5   29.77    2.32
  -1  -3  -5   30.71    2.32
  -1  -3  -5   30.32    2.57
   1   3   5   28.98    2.98
   1   3   5   32.87    1.33
   1   3   6  100.12    5.61
  -1  -3  -6   94.91    4.35
  -1  -3  -6   93.38    4.87
  -1  -3  -6   93.90    4.04
   1   3   6  101.50    4.73
   1   3   7  324.68   10.58
  -1  -3  -7  314.12    9.82
  -1  -3  -7  315.32    8.52
   1   3   7  308.89    8.73
   1   3   8  111.87    6.08
   1   3   8  115.13    6.46
   1   3   8  114.60    5.51
  -1  -3  -8  117.28    5.27
  -1  -3  -8  112.60    6.39
   1   3   9    3.39    1.20
  -1  -3  -9    6.29    0.75
  -1  -3  -9    5.13    0.69
  -1  -3  -9    5.86    1.82
   1   3   9    2.93    1.14
  -1  -3  -9    5.34    0.89
  -1  -3  -9    5.99    0.82
  -1  -3  -9    4.43    0.80
  -1  -3  -9    4.64    0.78
   1   3  10    2.89    1.12
   1   3  10    1.81    0.55
  -1  -3 -10    3.66    0.74
  -1  -3 -10    2.30    0.60
  -1  -3 -10    2.58    1.30
   1   3  10    3.13    1.04
   1   3  10    4.20    1.32
  -1  -3 -10    3.67    0.71
  -1  -3 -10    2.68    0.79
  -1  -3 -10    2.70    0.68
  -1  -3 -11    1.34    0.52
  -1  -3 -11    1.58    0.55
   1   3  11    2.80    1.38
  -1  -3 -11    1.05    0.55
  -1  -3 -11    1.50    0.73
  -1  -3 -11    2.49    0.66
  -1  -3 -12    2.16    0.69
  -1  -3 -12    1.85    0.52
   1   3  12    0.04    0.68
  -1  -3 -12    2.61    0.57
  -1  -3 -12    1.94    0.66
  -1  -3 -12    1.88    0.74
  -1  -3 -13    2.07    0.59
  -1  -3 -13    2.74    0.68
  -1  -3 -13    2.54    0.48
  -1  -3 -14    0.16    0.32
   1   4 -13   -0.06    0.22
   1   4 -12    0.27    0.36
   1   4 -12    0.12    0.36
  -1  -4  11   22.61    1.51
   1   4 -11   23.36    1.53
   1   4 -11   24.21    1.56
   1   4 -11   24.06    1.48
   1   4 -11   23.18    1.49
  -1  -4  10    1.85    1.13
   1   4 -10    1.79    0.68
   1   4 -10    1.92    0.66
   1   4 -10    0.23    0.53
  -1  -4   9   -0.20    1.36
   1   4  -9   -0.61    0.58
  -1  -4   9   -1.12    1.16
   1   4  -9    0.05    0.39
   1   4  -9    0.72    0.47
   1   4  -9    0.28    0.54
  -1  -4   8    7.68    2.04
  -1  -4   8    7.63    1.99
   1   4  -8    6.42    0.86
   1   4  -8    6.57    0.70
   1   4  -8    7.65    0.95
  -1  -4   7   32.66    3.61
   1   4  -7   32.57    1.55
   1   4  -7   33.57    1.62
  -1  -4   6   31.77    3.32
   1   4  -6   30.31    2.48
   1   4  -6   28.08    2.72
   1   4  -5   16.31    1.71
   1   4  -5   18.61    2.22
   1   4  -5   19.02    2.27
   1   4  -5   19.11    2.05
  -1  -4   5   14.65    2.17
  -1  -4   4  171.52    6.33
   1   4  -4  181.72    4.87
   1   4  -4  180.84    6.52
  -1  -4   4  174.66    5.90
   1   4  -4  162.79    4.92
   1   4  -4  176.30    5.51
   1   4  -3   41.00    3.09
   1   4  -3   39.41    2.98
  -1  -4   3   43.80    3.00
   1   4  -3   46.19    3.16
   1   4  -3   41.90    2.44
  -1  -4   3   42.75    2.92
  -1  -4   3   41.30    2.76
   1   4  -2    4.36    1.18
  -1  -4   2    4.61    1.09
   1   4  -2    4.67    1.27
  -1  -4   2    4.88    0.82
   1   4  -2    5.82    0.97
   1   4  -2    4.88    1.13
  -1  -4   2    4.31    1.08
  -1  -4   2    4.44    0.91
   1   4  -1  100.14    4.16
   1   4  -1   99.20    3.81
  -1  -4   1   99.44    3.77
  -1  -4   1  100.32    3.58
  -1  -4   1  103.23    4.22
  -1  -4   1   99.02    3.41
   1   4  -1   99.70    4.10
   1   4   0  800.56    9.12
   1   4   0  783.12   11.09
   1   4   0  772.75   10.48
   1   4   0  758.18    9.16
  -1  -4   0  773.32    9.64
  -1  -4   0  758.53   10.30
   1   4   1  516.06    8.64
   1   4   1  498.83    6.01
  -1  -4  -1  506.88    8.75
   1   4   2  779.55   11.43
  -1  -4  -2  788.87   11.47
   1   4   2  797.89   10.76
   1   4   3   31.88    2.97
   1   4   3   30.79    2.59
   1   4   3   31.90    2.34
  -1  -4  -3   29.20    2.42
  -1  -4  -3   30.08    1.98
   1   4   4    5.95    0.77
   1   4   4    6.13    1.22
  -1  -4  -4    5.37    1.17
  -1  -4  -4    6.32    1.20
  -1  -4  -4    6.48    1.37
   1   4   4    5.43    1.54
   1   4   4    6.51    1.44
   1   4   5    6.53    1.14
  -1  -4  -5    6.50    1.32
  -1  -4  -5    9.06    1.54
  -1  -4  -5    4.79    1.18
   1   4   5    4.17    1.50
   1   4   5    6.36    1.46
   1   4   6   71.43    5.14
   1   4   6   66.97    4.42
   1   4   6   63.64    3.11
   1   4   6   69.08    4.36
  -1  -4  -6   64.73    3.90
  -1  -4  -6   68.20    3.85
  -1  -4  -6   66.42    4.20
   1   4   7    1.86    1.05
   1   4   7    2.85    1.59
   1   4   7    1.50    0.96
  -1  -4  -7    1.78    1.14
  -1  -4  -7    1.70    0.99
  -1  -4  -8    3.73    0.66
   1   4   8    2.55    1.00
   1   4   8    3.87    1.20
   1   4   8    2.62    1.49
  -1  -4  -8    3.86    0.67
  -1  -4  -8    3.65    0.68
  -1  -4  -8    3.67    0.66
  -1  -4  -8    3.90    1.35
  -1  -4  -8    2.77    0.95
   1   4   9    1.09    1.18
   1   4   9    0.65    0.83
  -1  -4  -9    1.23    0.70
   1   4   9    1.79    0.99
  -1  -4  -9    0.38    0.43
  -1  -4  -9    0.74    0.48
  -1  -4  -9    0.35    0.58
  -1  -4  -9    0.38    0.52
  -1  -4  -9    0.18    0.91
  -1  -4 -10   64.80    2.35
  -1  -4 -10   60.98    2.10
   1   4  10   63.84    2.51
   1   4  10   58.30    4.71
  -1  -4 -10   65.95    2.59
  -1  -4 -10   68.06    2.75
  -1  -4 -11    1.60    0.49
  -1  -4 -11    2.77    0.68
   1   4  11    2.68    0.53
  -1  -4 -11    2.41    0.68
  -1  -4 -11    2.47    0.76
  -1  -4 -12    2.00    0.48
  -1  -4 -12    1.61    0.69
  -1  -4 -12    1.55    0.69
  -1  -4 -12    1.79    0.72
  -1  -4 -13    1.01    0.52
  -1  -4 -13   -0.26    0.46
  -1  -4 -13    0.67    0.55
  -1  -4 -14    9.27    0.59
  -1  -4 -14   10.79    0.71
   1   5 -12    3.02    0.50
   1   5 -12    2.99    0.45
  -1  -5  11   11.71    1.07
   1   5 -11   12.94    1.03
   1   5 -11   14.25    1.14
   1   5 -11   15.51    1.20
   1   5 -11   13.62    1.16
  -1  -5  10    0.33    0.57
  -1  -5  10    0.50    1.16
   1   5 -10    0.00    0.47
   1   5 -10    0.38    0.57
   1   5 -10    0.26    0.47
   1   5  -9    3.93    0.78
   1   5  -9    3.72    0.64
   1   5  -9    4.67    0.81
   1   5  -9    5.07    0.89
  -1  -5   8    6.57    1.69
  -1  -5   8    8.68    2.16
   1   5  -8    6.64    0.91
  -1  -5   7   53.00    4.48
   1   5  -7   50.74    2.02
  -1  -5   7   51.30    4.69
  -1  -5   6  145.55    6.91
   1   5  -6  155.94    6.66
  -1  -5   6  151.00    7.60
  -1  -5   5   37.12    3.31
   1   5  -5   36.58    3.42
  -1  -5   5   37.10    3.58
  -1  -5   4   67.84    4.14
  -1  -5   4   64.35    3.98
   1   5  -4   69.31    3.29
   1   5  -4   75.39    4.67
   1   5  -3   16.72    2.27
   1   5  -3   16.02    2.19
  -1  -5   3   16.37    2.07
   1   5  -3   14.92    2.12
  -1  -5   3   14.02    1.76
  -1  -5   3   17.46    2.06
  -1  -5   3   17.17    1.07
   1   5  -3   15.62    1.47
  -1  -5   2   96.20    4.74
  -1  -5   2   97.05    3.98
   1   5  -2  102.25    3.43
   1   5  -2  107.09    5.06
  -1  -5   2   97.14    4.39
   1   5  -2   96.88    4.96
   1   5  -2  102.37    4.80
  -1  -5   2  105.02    2.32
  -1  -5   1   15.88    2.03
   1   5  -1   18.04    2.13
  -1  -5   1   17.40    1.81
   1   5  -1   16.64    2.03
   1   5  -1   17.01    1.83
  -1  -5   1   16.71    1.83
   1   5  -1   15.36    1.33
  -1  -5   1   17.80    0.93
  -1  -5   0   45.73    3.19
   1   5   0   51.49    2.58
   1   5   0   44.33    3.15
  -1  -5   0   49.04    3.04
   1   5   0   45.72    2.56
   1   5   0   46.45    2.62
   1   5   0   46.54    3.08
  -1  -5  -1  502.35   10.09
   1   5   1  521.87   10.48
   1   5   1  512.33    9.93
  -1  -5  -1  501.51    9.96
   1   5   1  489.80    7.21
   1   5   1  505.88    9.89
   1   5   2 1185.57   15.44
  -1  -5  -2 1226.22   16.01
   1   5   3  105.67    5.72
   1   5   3  116.25    5.25
   1   5   3  112.03    4.80
  -1  -5  -3  115.68    5.18
   1   5   4  154.56    7.27
   1   5   4  150.64    6.30
   1   5   4  158.01    5.72
  -1  -5  -4  157.28    6.18
  -1  -5  -5   56.37    2.97
   1   5   5   58.67    4.79
   1   5   5   58.65    4.14
  -1  -5  -5   58.89    3.92
  -1  -5  -5   61.56    3.99
   1   5   5   56.35    3.61
   1   5   6  331.26   11.65
   1   5   6  301.02    9.82
  -1  -5  -6  312.70    9.22
  -1  -5  -6  311.94    9.16
   1   5   6  313.47   10.24
   1   5   6  307.65    8.22
   1   5   7  436.11   12.18
  -1  -5  -7  422.37   11.07
   1   5   7  438.69   12.61
  -1  -5  -8   96.81    5.11
  -1  -5  -8  105.49    2.99
   1   5   8  106.84    6.37
   1   5   8  105.81    7.03
   1   5   8  102.14    6.14
  -1  -5  -8  106.07    3.15
  -1  -5  -8   99.33    2.44
  -1  -5  -8  101.16    3.06
  -1  -5  -8  101.34    3.14
  -1  -5  -8  100.95    2.58
   1   5   9    3.80    1.49
   1   5   9    4.39    1.33
  -1  -5  -9    3.82    0.88
  -1  -5  -9    2.82    0.76
  -1  -5  -9    3.11    0.80
  -1  -5  -9    2.93    0.59
  -1  -5  -9    2.34    0.51
  -1  -5 -10    3.17    0.66
   1   5  10    4.65    1.60
  -1  -5 -10    3.88    0.82
  -1  -5 -10    2.60    0.71
  -1  -5 -11   42.91    1.87
  -1  -5 -11   42.66    2.04
  -1  -5 -11   41.87    2.18
   1   5  11   39.12    1.83
  -1  -5 -12   13.14    1.22
  -1  -5 -12   13.84    1.19
  -1  -5 -12   12.95    1.22
  -1  -5 -12   13.01    1.06
  -1  -5 -13    2.10    0.60
  -1  -5 -13    2.06    0.55
  -1  -5 -13    2.18    0.55
  -1  -5 -14    0.16    0.25
   1   6 -12    1.76    0.37
  -1  -6  11    3.55    0.58
   1   6 -11    3.90    0.67
   1   6 -11    4.73    0.67
   1   6 -11    3.30    0.49
  -1  -6  10   25.82    1.59
   1   6 -10   26.49    1.65
   1   6 -10   26.39    1.51
   1   6 -10   27.80    1.72
  -1  -6   9    4.65    0.89
   1   6  -9    5.72    0.92
   1   6  -9    4.26    0.66
   1   6  -9    4.77    0.79
   1   6  -9    5.15    0.93
  -1  -6   9    3.54    1.59
  -1  -6   8    4.24    0.90
  -1  -6   8    4.84    1.83
   1   6  -8    3.47    0.66
   1   6  -8    4.14    0.84
  -1  -6   7    0.60    1.06
  -1  -6   7    2.73    1.11
   1   6  -7    1.90    0.54
  -1  -6   7    2.67    0.81
  -1  -6   6  113.89    3.52
  -1  -6   6  105.22    6.52
   1   6  -6  118.73    6.03
  -1  -6   6  110.40    5.85
   1   6  -6  103.61    2.68
   1   6  -6  107.14    2.53
  -1  -6   6  107.33    2.58
  -1  -6   5  192.50    7.43
   1   6  -5  208.79    8.73
  -1  -6   5  192.83    8.44
  -1  -6   5  206.32    4.41
  -1  -6   4    5.54    1.37
  -1  -6   4    5.81    1.33
   1   6  -4    7.70    1.72
  -1  -6   4    7.55    1.69
   1   6  -4    6.41    1.75
  -1  -6   4    7.44    0.88
  -1  -6   3   77.36    4.11
  -1  -6   3   83.48    5.01
   1   6  -3   84.57    5.17
  -1  -6   3   83.93    4.83
   1   6  -3   78.36    5.19
  -1  -6   3   82.71    2.49
  -1  -6   2    1.19    0.98
   1   6  -2    2.48    1.17
  -1  -6   2    1.74    0.90
   1   6  -2    3.47    1.39
   1   6  -2    2.29    1.12
  -1  -6   2    2.29    0.56
  -1  -6   1  419.53   10.72
   1   6  -1  403.53   10.59
   1   6  -1  420.13   10.59
   1   6  -1  398.23    9.33
   1   6  -1  418.39   10.99
  -1  -6   1  409.53    4.91
   1   6   0  439.33   10.97
  -1  -6   0  449.15   11.00
   1   6   0  462.30    7.99
  -1  -6   0  460.78   10.37
   1   6   0  451.20   11.00
   1   6   0  446.48    9.00
   1   6   0  430.62    8.74
   1   6   0  440.33   10.59
   1   6   1   18.45    2.12
  -1  -6  -1   18.02    2.26
   1   6   1   19.14    2.38
  -1  -6  -1   19.74    2.37
   1   6   1   18.30    1.61
   1   6   1   18.96    2.36
   1   6   2  323.30    9.37
  -1  -6  -2  332.89    9.02
   1   6   2  330.98    9.64
   1   6   2  326.24    9.25
  -1  -6  -2  334.30    9.40
   1   6   3  108.69    6.11
  -1  -6  -3  109.80    5.11
   1   6   3  124.60    5.78
  -1  -6  -3  111.10    5.63
   1   6   4   17.51    2.76
  -1  -6  -4   12.04    1.76
   1   6   4   13.41    2.18
   1   6   4   10.29    1.89
  -1  -6  -4   10.61    1.89
   1   6   5    6.98    2.00
   1   6   5    2.96    1.12
  -1  -6  -5    4.59    1.47
  -1  -6  -5    6.43    1.61
   1   6   5    6.05    1.51
   1   6   6   42.20    4.53
   1   6   6   39.57    3.78
  -1  -6  -6   40.01    3.62
  -1  -6  -6   32.37    3.28
   1   6   6   38.81    4.05
   1   6   6   43.03    3.61
  -1  -6  -7    4.68    0.68
   1   6   7    7.44    1.50
   1   6   7    4.73    1.67
  -1  -6  -7    3.10    0.66
   1   6   7    4.79    1.38
   1   6   7    4.07    1.72
  -1  -6  -7    6.55    0.87
  -1  -6  -7    3.85    0.68
  -1  -6  -7    4.29    0.85
  -1  -6  -7    4.73    1.42
  -1  -6  -8  111.91    3.21
   1   6   8  116.08    7.10
   1   6   8  107.53    6.29
   1   6   8  123.22    7.79
  -1  -6  -8  116.08    3.34
  -1  -6  -8  110.78    3.40
  -1  -6  -8  109.97    3.21
  -1  -6  -8  109.18    2.99
  -1  -6  -9    3.05    0.76
  -1  -6  -9    2.22    0.55
  -1  -6  -9    3.02    0.86
  -1  -6  -9    4.24    0.71
  -1  -6 -10   41.45    1.88
   1   6  10   33.77    3.86
  -1  -6 -10   41.97    2.09
   1   6  10   32.62    3.16
  -1  -6 -11    1.97    0.68
  -1  -6 -11    2.02    0.56
  -1  -6 -11    1.80    0.68
  -1  -6 -11    1.11    0.64
   1   6  11    1.56    0.56
  -1  -6 -12    8.20    0.94
  -1  -6 -12    7.90    0.90
  -1  -6 -12    8.59    0.82
  -1  -6 -12    9.33    1.05
  -1  -6 -13   10.14    0.81
  -1  -6 -13    8.91    0.78
  -1  -6 -13    9.22    0.74
   1   7 -11   -0.29    0.36
   1   7 -11    0.24    0.31
  -1  -7  10   -0.26    0.37
   1   7 -10    0.19    0.35
   1   7 -10   -0.16    0.45
   1   7 -10   -0.18    0.26
   1   7 -10    0.34    0.43
  -1  -7   9    3.88    0.78
   1   7  -9    3.21    0.72
   1   7  -9    3.97    0.68
   1   7  -9    3.91    0.61
   1   7  -9    3.14    0.74
  -1  -7   8    2.58    1.48
  -1  -7   8    5.24    0.94
   1   7  -8    4.29    0.87
   1   7  -8    5.25    0.75
   1   7  -8    5.28    0.89
  -1  -7   7    0.25    0.65
   1   7  -7    0.50    0.34
  -1  -7   7    0.83    0.40
   1   7  -7    0.93    0.57
  -1  -7   7   -0.26    1.03
  -1  -7   6   25.63    1.82
   1   7  -6   26.93    1.58
  -1  -7   6   27.15    1.49
  -1  -7   6   26.70    3.41
  -1  -7   5   -0.55    1.00
  -1  -7   5    0.46    0.55
   1   7  -5    0.75    0.57
  -1  -7   5   -0.33    0.44
   1   7  -4   35.52    3.73
  -1  -7   4   32.92    3.49
  -1  -7   4   32.58    1.86
  -1  -7   4   32.50    3.41
   1   7  -4   34.67    1.70
  -1  -7   4   35.77    1.65
   1   7  -3   47.36    4.52
  -1  -7   3   49.89    3.96
  -1  -7   3   46.61    2.07
   1   7  -3   46.19    4.14
  -1  -7   3   53.31    4.33
   1   7  -2   10.31    2.22
  -1  -7   2    9.87    0.97
   1   7  -2   12.35    2.11
  -1  -7   2    9.73    1.89
   1   7  -1    0.96    0.93
   1   7  -1    1.20    0.90
   1   7  -1   -0.30    0.94
   1   7  -1   -0.43    0.92
  -1  -7   1    1.71    1.18
   1   7   0    0.47    0.66
   1   7   0    0.24    0.59
   1   7   0    0.86    1.25
   1   7   0   -0.27    1.08
   1   7   0    1.75    0.96
  -1  -7   0    0.61    0.79
   1   7   0    1.45    0.95
   1   7   1   64.19    4.16
   1   7   1   64.56    4.62
   1   7   1   63.76    4.69
   1   7   1   65.24    4.26
  -1  -7  -1   69.30    4.60
   1   7   1   68.96    4.86
  -1  -7  -1   66.88    4.56
   1   7   1   67.54    3.96
   1   7   2   42.99    3.74
   1   7   2   46.39    4.02
  -1  -7  -2   43.80    3.81
   1   7   2   51.97    3.93
  -1  -7  -2   44.86    3.68
   1   7   2   48.87    4.11
   1   7   3   47.10    4.11
   1   7   3   47.18    4.15
  -1  -7  -3   49.80    4.13
   1   7   3   44.76    4.00
  -1  -7  -3   45.85    3.66
   1   7   3   46.75    4.11
   1   7   4    9.77    2.21
   1   7   4    8.81    1.99
  -1  -7  -4    6.84    1.66
   1   7   4   10.38    2.38
  -1  -7  -4    8.53    1.57
   1   7   5   23.36    3.21
   1   7   5   22.48    3.43
   1   7   5   20.80    2.82
  -1  -7  -5   19.12    2.68
  -1  -7  -6    7.17    1.73
   1   7   6    7.50    1.83
   1   7   6    5.37    1.95
  -1  -7  -6    4.87    0.63
   1   7   6    8.63    2.35
  -1  -7  -6    7.06    0.80
  -1  -7  -6    7.22    0.85
  -1  -7  -6    6.36    0.76
  -1  -7  -7  124.86    3.36
  -1  -7  -7  111.50    5.88
   1   7   7  119.53    6.21
   1   7   7  127.90    7.82
  -1  -7  -7  123.50    2.86
   1   7   7  138.96    8.34
  -1  -7  -7  127.50    3.27
  -1  -7  -7  119.08    2.90
  -1  -7  -7  127.38    3.58
  -1  -7  -7  123.78    3.32
  -1  -7  -8   94.78    3.02
   1   7   8   90.30    6.50
   1   7   8   97.74    6.88
  -1  -7  -8   96.21    3.26
  -1  -7  -8   96.41    3.02
   1   7   9   30.66    3.79
  -1  -7  -9   28.02    1.74
  -1  -7  -9   26.23    1.48
  -1  -7  -9   25.26    1.82
  -1  -7  -9   28.56    1.64
   1   7  10    3.39    1.31
  -1  -7 -10    3.85    0.67
   1   7  10    3.85    1.47
  -1  -7 -10    3.90    0.80
  -1  -7 -10    4.53    0.67
  -1  -7 -11    0.46    0.46
  -1  -7 -11   -0.17    0.37
  -1  -7 -11    1.30    0.59
  -1  -7 -11   -0.10    0.55
   1   7  11    0.35    0.40
  -1  -7 -12   22.67    1.25
  -1  -7 -12   21.33    1.12
  -1  -7 -12   21.45    1.03
  -1  -7 -12   24.25    1.37
  -1  -7 -13    2.02    0.39
  -1  -7 -13    1.66    0.29
  -1  -7 -13    1.32    0.40
   1   8 -11    4.79    0.43
   1   8 -10   -0.07    0.36
   1   8 -10    0.60    0.37
  -1  -8   9    0.27    0.46
   1   8  -9    0.20    0.32
   1   8  -9    0.68    0.50
   1   8  -9    0.50    0.47
   1   8  -8    7.00    0.95
  -1  -8   8    5.54    0.85
   1   8  -8    6.47    0.90
  -1  -8   7    0.57    0.56
   1   8  -7    0.30    0.46
  -1  -8   7    0.35    0.47
  -1  -8   7   -0.57    1.04
  -1  -8   6   45.30    2.34
  -1  -8   6   44.86    2.04
   1   8  -6   45.82    2.12
  -1  -8   6   42.46    4.11
  -1  -8   5   19.85    2.54
  -1  -8   5   16.19    1.46
   1   8  -5   18.03    1.43
   1   8  -5   17.40    1.23
  -1  -8   5   16.89    1.34
  -1  -8   5   16.84    2.67
   1   8  -4   14.83    2.51
  -1  -8   4    9.18    2.02
  -1  -8   4   11.91    1.25
   1   8  -4   13.20    1.27
   1   8  -4    9.53    0.80
  -1  -8   4   12.96    1.19
   1   8  -3   10.54    2.20
   1   8  -3   14.96    2.86
  -1  -8   3   16.04    1.37
  -1  -8   3   14.97    2.49
   1   8  -3   16.27    1.36
  -1  -8   3   14.97    1.23
   1   8  -2  109.86    7.07
  -1  -8   2  105.80    3.05
  -1  -8   2  112.77    6.66
   1   8  -2  101.95    3.03
   1   8  -2  101.70    6.23
   1   8  -1  197.74    9.29
  -1  -8   1  197.14    4.02
  -1  -8   1  188.40    8.53
   1   8  -1  188.03    3.81
   1   8  -1  195.64    8.42
   1   8   0  216.25    8.56
  -1  -8   0  213.64    8.94
   1   8   0  217.71    9.22
   1   8   0  219.29    9.54
  -1  -8  -1    3.53    1.24
   1   8   1    3.88    1.35
   1   8   1    4.31    1.32
   1   8   1    3.00    1.31
   1   8   1    5.43    1.44
   1   8   1    2.62    1.51
   1   8   2   72.01    4.56
  -1  -8  -2   66.44    4.85
   1   8   2   66.81    5.18
   1   8   2   65.76    4.99
   1   8   2   62.79    4.76
   1   8   2   64.48    4.41
   1   8   2   69.99    5.43
   1   8   3   46.88    4.15
  -1  -8  -3   42.05    3.75
   1   8   3   43.22    4.22
   1   8   3   39.48    3.77
   1   8   3   39.58    4.10
   1   8   3   39.94    3.22
   1   8   3   38.61    4.15
   1   8   4   59.51    5.20
   1   8   4   61.86    4.43
   1   8   4   64.36    5.14
   1   8   4   73.79    5.58
  -1  -8  -4   60.17    4.08
   1   8   4   65.54    5.28
  -1  -8  -4   63.25    1.99
   1   8   5  129.28    7.37
   1   8   5  137.10    8.05
  -1  -8  -5  126.06    2.81
   1   8   5  139.21    8.02
   1   8   5  121.59    7.12
  -1  -8  -5  126.69    3.04
  -1  -8  -5  121.32    6.84
  -1  -8  -6   37.46    3.63
   1   8   6   42.33    4.16
   1   8   6   43.17    4.69
  -1  -8  -6   42.28    1.76
   1   8   6   45.79    4.80
   1   8   6   44.98    4.36
  -1  -8  -6   45.10    2.11
  -1  -8  -6   40.77    1.90
  -1  -8  -7    3.23    0.74
   1   8   7    3.11    1.35
   1   8   7    5.44    1.93
  -1  -8  -7    3.72    0.69
   1   8   7    5.94    1.87
  -1  -8  -7    4.43    0.90
  -1  -8  -7    3.76    0.73
   1   8   8   24.12    3.49
  -1  -8  -8   27.75    1.66
  -1  -8  -8   29.33    1.84
  -1  -8  -8   29.07    1.73
  -1  -8  -9    0.72    0.50
  -1  -8  -9    0.98    0.50
   1   8   9   -1.44    1.18
  -1  -8  -9    0.24    0.41
   1   8   9    1.06    1.14
  -1  -8  -9    0.47    0.62
  -1  -8  -9    0.02    0.55
  -1  -8 -10   -0.10    0.54
  -1  -8 -10    0.84    0.43
  -1  -8 -10    0.74    0.45
  -1  -8 -10   -0.24    0.41
  -1  -8 -11    3.98    0.68
  -1  -8 -11    3.22    0.51
  -1  -8 -11    3.47    0.61
  -1  -8 -12    0.09    0.31
  -1  -8 -12   -0.47    0.41
  -1  -8 -12    0.19    0.23
  -1  -8 -12    0.46    0.22
   1   9 -10    3.08    0.34
   1   9 -10    4.07    0.43
   1   9  -9    2.15    0.47
   1   9  -9    1.63    0.42
   1   9  -9    1.02    0.27
   1   9  -8   18.45    1.25
   1   9  -8   17.46    1.09
   1   9  -8   18.37    1.16
   1   9  -7    2.54    0.58
  -1  -9   7    2.96    0.65
  -1  -9   6    0.52    0.48
   1   9  -6   -0.51    0.49
   1   9  -5    5.91    0.73
  -1  -9   5    7.56    1.00
   1   9  -4   14.98    1.39
  -1  -9   4   13.97    1.30
   1   9  -3   45.92    4.82
  -1  -9   3   50.58    2.32
   1   9  -3   50.85    2.39
   1   9  -3   49.89    4.63
   1   9  -2   24.45    3.61
  -1  -9   2   22.81    1.60
  -1  -9   2   21.29    3.13
   1   9  -2   22.86    1.60
   1   9  -2   23.80    3.14
   1   9  -1   54.52    5.21
  -1  -9   1   54.73    2.38
  -1  -9   1   54.32    4.86
   1   9  -1   56.50    2.38
   1   9  -1   59.79    4.89
   1   9   0   31.06    3.94
  -1  -9   0   34.78    1.87
  -1  -9   0   32.74    3.75
   1   9   0   29.43    3.59
   1   9   0   33.08    1.76
   1   9   0   30.93    3.40
   1   9   1    9.04    1.82
   1   9   1    9.07    2.38
  -1  -9  -1    8.85    0.97
  -1  -9  -1   12.51    2.25
   1   9   1   10.22    2.17
   1   9   1    9.82    0.93
   1   9   1    6.56    1.64
   1   9   2   10.76    2.18
   1   9   2    9.85    2.18
  -1  -9  -2    9.97    1.00
   1   9   2    9.04    2.16
  -1  -9  -2    5.49    1.49
   1   9   2   12.23    0.95
   1   9   2    7.30    1.66
   1   9   3   32.39    3.69
   1   9   3   30.75    3.71
  -1  -9  -3   33.62    3.23
   1   9   3   34.43    3.84
   1   9   3   33.77    4.16
  -1  -9  -3   32.21    1.61
  -1  -9  -3   30.76    1.48
   1   9   4   83.85    6.38
   1   9   4   84.99    5.27
   1   9   4   88.22    6.42
  -1  -9  -4   79.59    2.41
   1   9   4   78.04    5.28
   1   9   4   78.89    5.88
  -1  -9  -4   85.14    2.55
  -1  -9  -4   86.00    5.90
   1   9   5   38.15    4.26
   1   9   5   41.57    4.53
  -1  -9  -5   39.01    1.75
   1   9   5   40.49    3.99
   1   9   5   42.37    4.35
  -1  -9  -5   38.57    1.86
  -1  -9  -5   40.64    1.87
  -1  -9  -6    5.95    0.82
  -1  -9  -6    6.81    0.98
  -1  -9  -6    6.06    0.87
   1   9   7    7.99    2.16
  -1  -9  -7    8.81    1.07
  -1  -9  -7    9.26    1.08
  -1  -9  -7    6.95    0.90
   1   9   8    3.55    1.74
  -1  -9  -8    4.39    0.83
  -1  -9  -8    2.91    0.74
  -1  -9  -8    4.75    0.81
  -1  -9  -9    7.60    0.75
  -1  -9  -9    8.20    0.88
  -1  -9  -9    8.78    0.97
  -1  -9 -10   19.37    1.21
  -1  -9 -10   19.70    1.21
  -1  -9 -11    0.45    0.30
  -1  -9 -11    0.32    0.32
   1  10  -9    0.00    0.20
   1  10  -8    0.79    0.35
   1  10  -8    0.09    0.25
   1  10  -8    0.15    0.20
   1  10  -7    0.19    0.36
   1  10  -7    0.29    0.29
  -1 -10   7    0.38    0.36
  -1 -10   6   -0.02    0.44
  -1 -10   5    0.57    0.54
  -1 -10   4    3.42    0.81
   1  10  -3   -0.51    0.69
  -1 -10   3    0.39    0.53
  -1 -10   2   44.80    2.27
   1  10  -2   46.98    2.35
  -1 -10   1   48.93    2.36
   1  10  -1   45.92    2.26
   1  10  -1   49.92    5.02
  -1 -10   0   -0.48    0.54
   1  10   0    0.59    0.62
   1  10   0    0.68    1.43
  -1 -10  -1    7.48    1.01
   1  10   1    7.49    0.89
  -1 -10  -2   30.06    1.78
   1  10   2   35.79    4.08
   1  10   2   30.30    3.22
  -1 -10  -3   35.24    1.67
  -1 -10  -3   34.47    1.79
   1  10   3   29.77    3.59
   1  10   3   29.61    3.30
  -1 -10  -4   64.35    2.28
  -1 -10  -4   68.91    2.36
   1  10   4   59.92    5.21
  -1 -10  -5    2.16    0.60
  -1 -10  -5    3.07    0.68
  -1 -10  -5    1.86    0.59
  -1 -10  -6   14.87    1.11
  -1 -10  -6   14.54    1.18
   1  10   6   11.84    2.53
  -1 -10  -6   13.09    1.13
  -1 -10  -7    0.08    0.47
  -1 -10  -7   -0.14    0.57
  -1 -10  -7    0.04    0.47
  -1 -10  -8    8.15    0.91
  -1 -10  -8    7.87    0.85
  -1 -10  -9   -0.35    0.43
  -1 -10 -10    3.94    0.55
  -1 -10 -10    3.15    0.47
   1  11  -7   17.13    0.79
   1  11  -7   18.01    0.85
  -1 -11   7   16.04    0.71
  -1 -11   6   12.76    0.91
   1  11  -6   13.90    0.86
  -1 -11   5    0.53    0.49
  -1 -11   4    4.01    0.81
  -1 -11   3   18.21    1.45
  -1 -11   2    2.09    0.72
   1  11  -1    1.70    1.16
  -1 -11   1    2.44    0.71
   1  11   0   -0.46    0.90
  -1 -11   0    1.93    0.66
   1  11   1    8.52    2.01
  -1 -11  -1    8.45    1.05
  -1 -11  -2   80.65    2.78
  -1 -11  -2   79.58    2.29
  -1 -11  -3   17.05    1.26
  -1 -11  -3   17.31    1.17
  -1 -11  -3   18.16    1.26
  -1 -11  -4   18.14    1.23
  -1 -11  -4   19.57    1.24
  -1 -11  -5   25.20    1.32
  -1 -11  -5   23.13    1.34
  -1 -11  -6   20.41    1.45
  -1 -11  -6   20.40    1.24
  -1 -11  -7   22.13    1.36
  -1 -11  -7   19.17    1.12
  -1 -11  -8    0.66    0.41
  -1 -11  -9    0.35    0.23
  -1 -11  -9    0.14    0.26
  -1 -11  -9    0.21    0.33
  -1 -12   6    7.61    0.48
  -1 -12   5   16.45    0.95
  -1 -12   4    0.09    0.43
  -1 -12   3   -0.10    0.49
  -1 -12   2   -0.02    0.53
  -1 -12   1    3.61    0.76
  -1 -12   0    2.72    0.72
  -1 -12  -1   11.80    1.08
  -1 -12  -2    1.01    0.48
  -1 -12  -2    1.73    0.48
  -1 -12  -3    6.34    0.72
  -1 -12  -3    6.48    0.67
  -1 -12  -4    0.61    0.37
  -1 -12  -5   -0.51    0.55
  -1 -12  -5    0.31    0.31
  -1 -12  -6   27.19    1.39
  -1 -12  -6   24.30    0.93
  -1 -12  -7    5.63    0.62
  -1 -12  -8    1.02    0.28
  -1 -13   4    3.69    0.42
  -1 -13   3    1.94    0.42
  -1 -13   2    2.32    0.49
  -1 -13   1   14.22    0.97
  -1 -13   0    0.31    0.39
  -1 -13   0    0.17    0.28
  -1 -13  -1    1.88    0.47
  -1 -13  -1    1.38    0.33
  -1 -13  -2    0.68    0.32
  -1 -13  -3    4.69    0.63
  -1 -13  -4    1.82    0.47
  -1 -13  -5    0.79    0.36
  -1 -13  -6    0.43    0.28
   2 -13  -3    1.26    0.29
   2 -13  -3    1.02    0.24
   2 -13  -3    1.04    0.28
   2 -13  -2    2.48    0.36
   2 -13  -2    3.34    0.44
   2 -13  -1   15.47    0.74
   2 -13  -1   16.59    0.84
   2 -13   0    8.62    0.55
   2 -13   0    9.29    0.67
   2 -13   1   -0.45    0.23
   2 -13   1   -0.41    0.31
   2 -13   2    0.61    0.29
   2 -13   3    0.31    0.23
   2 -12  -6    6.10    0.53
   2 -12  -5   12.51    0.71
   2 -12  -5   12.96    0.83
   2 -12  -4    1.11    0.44
   2 -12  -4    1.23    0.45
   2 -12  -3    7.81    0.79
   2 -12  -3    7.40    0.80
   2 -12  -2    5.07    0.72
   2 -12  -2    5.52    0.78
   2 -12  -1   59.92    2.02
   2 -12  -1   58.28    2.09
   2 -12   0    5.97    0.58
  -2  12  -1    0.66    0.44
   2 -12   1    0.16    0.35
  -2  12  -2    0.62    0.48
   2 -12   2    0.15    0.37
   2 -12   3    2.06    0.49
   2 -12   4    5.34    0.63
   2 -12   5    1.50    0.38
   2 -11  -8   13.88    0.67
   2 -11  -7    5.54    0.65
   2 -11  -6    0.68    0.35
   2 -11  -6    0.83    0.50
   2 -11  -5    9.21    0.97
   2 -11  -5    6.97    0.88
   2 -11  -4   16.92    1.29
   2 -11  -4   15.68    1.24
  -2  11   3   19.57    2.86
   2 -11  -3   18.35    1.39
   2 -11  -3   20.25    1.47
   2 -11  -2   11.58    1.17
   2 -11  -2   11.06    1.18
  -2  11   1   43.33    1.78
   2 -11   0   24.20    1.42
  -2  11   0   25.03    1.50
   2 -11   1    2.35    0.64
  -2  11  -1    2.49    0.70
   2 -11   2   -0.75    0.58
  -2  11  -2    0.62    0.62
   2 -11   3   18.09    1.36
  -2  11  -3   21.51    1.50
   2 -11   4   42.85    1.93
  -2  11  -4   42.17    1.95
   2 -11   5   38.87    1.74
  -2  11  -5   38.81    1.75
   2 -11   6   13.35    0.96
   2 -11   7    0.32    0.31
   2 -10  -9    0.16    0.28
   2 -10  -8    3.31    0.62
   2 -10  -7   29.11    1.57
   2 -10  -6    0.50    0.58
   2 -10  -6    0.89    0.45
   2 -10  -6    1.08    0.66
   2 -10  -5    0.83    0.65
  -2  10   5   -0.11    0.88
   2 -10  -5   -0.19    0.57
  -2  10   4    0.88    1.11
  -2  10   4    0.64    0.88
   2 -10  -4    1.80    0.69
   2 -10  -4    1.51    0.63
   2 -10  -4    1.84    0.75
  -2  10   3   -0.09    1.26
   2 -10  -3    0.33    0.62
   2 -10  -3    0.62    0.68
   2 -10  -3   -0.28    0.70
  -2  10   2   15.43    2.90
   2 -10  -2   16.46    1.39
   2 -10  -1   24.40    1.64
  -2  10   1   23.65    1.47
  -2  10   1   27.60    3.70
  -2  10   0   11.11    2.34
  -2  10   0    7.18    2.13
   2 -10   0    8.83    1.00
  -2  10   0    7.35    0.96
   2 -10   0    7.25    0.92
  -2  10  -1   -1.14    1.22
   2 -10   1    0.50    0.54
  -2  10  -1    0.19    0.56
   2 -10   1    0.61    0.54
  -2  10  -2    2.10    1.00
  -2  10  -2    1.07    1.57
   2 -10   2    0.87    0.43
  -2  10  -2    0.31    0.57
   2 -10   2    1.35    0.70
  -2  10  -3   -0.09    0.99
  -2  10  -3    0.13    0.58
   2 -10   3    0.75    0.59
  -2  10  -4   10.20    1.19
   2 -10   4    8.05    1.07
  -2  10  -5   13.01    1.26
   2 -10   5   13.98    1.33
  -2  10  -6    1.28    0.65
   2 -10   6    0.60    0.59
   2 -10   7    3.25    0.64
   2 -10   8    2.54    0.45
  -2  10  -9    5.14    0.45
   2  -9 -10   -0.08    0.31
   2  -9 -10   -0.27    0.36
   2  -9  -9    3.61    0.61
   2  -9  -9    4.50    0.69
   2  -9  -8   35.22    1.40
   2  -9  -8   39.15    1.91
   2  -9  -7   14.46    1.06
   2  -9  -7   12.19    0.97
   2  -9  -7   14.83    1.32
   2  -9  -6    2.55    0.76
   2  -9  -6    2.29    0.76
  -2   9   6    0.76    1.01
   2  -9  -5    0.59    0.70
   2  -9  -5   -0.30    0.62
   2  -9  -5    0.52    0.65
  -2   9   4   21.46    3.41
   2  -9  -4   25.24    1.72
   2  -9  -4   26.22    1.75
   2  -9  -4   27.53    1.80
   2  -9  -3   73.36    2.80
  -2   9   3   68.06    5.85
   2  -9  -2   39.66    2.07
  -2   9   2   39.21    4.54
  -2   9   1    1.05    1.59
   2  -9  -1    2.67    0.97
  -2   9   1    1.92    0.59
   2  -9  -1    2.17    0.70
   2  -9  -1   -0.35    0.82
  -2   9   0    0.44    1.18
  -2   9   0    1.66    1.00
   2  -9   0    2.26    1.09
  -2   9   0    1.04    0.55
   2  -9   0    1.12    0.54
   2  -9   0    1.90    0.57
  -2   9  -1   50.92    4.62
  -2   9  -1   44.99    4.12
   2  -9   1   50.85    2.27
   2  -9   1   50.00    2.07
   2  -9   1   54.20    4.76
  -2   9  -1   55.49    2.40
   2  -9   2  108.97    2.74
  -2   9  -2  113.66    7.52
  -2   9  -2  112.41    6.80
  -2   9  -2  114.02    3.51
   2  -9   2  110.50    3.43
  -2   9  -3   11.63    2.71
  -2   9  -3    6.99    2.00
  -2   9  -3    8.87    1.15
   2  -9   3    8.49    1.12
  -2   9  -4    2.73    1.51
  -2   9  -4    2.15    1.34
  -2   9  -4    1.58    0.74
   2  -9   4    0.85    0.70
  -2   9  -5   35.22    3.99
  -2   9  -5   29.73    3.34
   2  -9   5   34.93    2.02
  -2   9  -5   37.44    2.09
   2  -9   6   86.96    3.05
  -2   9  -6   85.34    2.95
   2  -9   7    5.47    0.87
  -2   9  -7    5.04    0.65
  -2   9  -7    5.06    0.78
  -2   9  -8    0.98    0.38
   2  -9   8    2.39    0.58
  -2   9  -9    3.85    0.50
   2  -9   9    3.99    0.54
  -2   9 -10    6.98    0.54
   2  -8 -11    5.08    0.54
   2  -8 -11    5.99    0.55
   2  -8 -10    2.16    0.46
   2  -8 -10    3.20    0.59
   2  -8  -9   -0.56    0.62
   2  -8  -9    1.59    0.66
   2  -8  -9    0.21    0.45
   2  -8  -9    0.23    0.43
   2  -8  -9   -0.34    0.63
   2  -8  -8    4.99    0.81
  -2   8   8    2.92    1.36
   2  -8  -8    6.28    0.80
   2  -8  -8    5.73    0.79
   2  -8  -8    5.53    0.90
   2  -8  -7   63.54    2.37
   2  -8  -7   62.25    2.34
   2  -8  -7   67.87    2.72
   2  -8  -6   47.78    2.29
   2  -8  -6   49.67    2.19
   2  -8  -6   44.72    1.94
  -2   8   6   49.18    4.75
   2  -8  -6   49.04    2.34
  -2   8   5    0.58    1.03
  -2   8   5    1.08    1.33
   2  -8  -5    0.81    0.68
  -2   8   5    3.68    2.30
   2  -8  -5    0.52    0.46
   2  -8  -5    1.25    0.71
   2  -8  -5    1.31    0.69
  -2   8   4   12.02    2.44
  -2   8   4   17.39    3.16
   2  -8  -4   16.10    1.38
   2  -8  -4   13.84    1.27
  -2   8   4   13.64    2.06
   2  -8  -4   14.99    2.75
   2  -8  -4   14.78    1.32
  -2   8   3   11.94    2.07
   2  -8  -3   11.60    1.19
   2  -8  -3   12.01    2.43
  -2   8   3   10.77    2.43
  -2   8   3   11.67    2.67
   2  -8  -2  111.10    3.22
  -2   8   2  112.57    6.43
  -2   8   2  116.68    7.39
   2  -8  -2  109.45    5.96
   2  -8  -2  109.08    7.00
  -2   8   1   27.47    3.53
   2  -8  -1   25.47    1.53
  -2   8   1   25.01    1.34
   2  -8  -1   26.33    3.27
  -2   8   1   28.42    2.95
   2  -8   0   24.94    3.21
  -2   8   0   27.29    3.48
   2  -8   0   29.13    1.57
  -2   8   0   29.02    1.55
   2  -8   0   27.10    1.43
  -2   8   0   25.43    3.10
   2  -8   1   26.05    3.23
  -2   8  -1   21.47    2.95
   2  -8   1   22.31    1.30
  -2   8  -1   21.77    1.46
   2  -8   1   20.56    1.34
  -2   8  -1   21.10    2.90
   2  -8   2    6.75    1.91
  -2   8  -2    9.03    2.07
  -2   8  -2    5.52    1.66
   2  -8   2    8.83    0.80
  -2   8  -2    9.33    1.13
   2  -8   2    8.91    1.00
  -2   8  -3   28.75    3.67
  -2   8  -3   25.41    3.59
   2  -8   3   25.96    1.70
   2  -8   3   25.17    3.31
  -2   8  -3   28.06    1.76
   2  -8   3   27.66    3.37
  -2   8  -4    1.63    1.35
  -2   8  -4    2.38    1.42
   2  -8   4   -0.28    0.67
  -2   8  -4    0.72    0.62
   2  -8   4    1.54    0.90
  -2   8  -5   39.66    2.12
  -2   8  -5   37.32    4.28
  -2   8  -5   34.86    3.85
   2  -8   5   37.36    2.07
   2  -8   6    3.83    0.63
   2  -8   6    3.74    0.85
  -2   8  -6    4.06    0.86
   2  -8   7   15.58    1.12
   2  -8   7   18.68    1.47
  -2   8  -7   18.78    1.39
   2  -8   8    0.46    0.32
   2  -8   8    1.14    0.53
   2  -8   9    0.57    0.44
  -2   8  -9   -0.09    0.32
  -2   8 -10    0.27    0.32
   2  -8  10    0.12    0.23
  -2   8 -10    0.02    0.25
  -2   8 -10    0.33    0.34
  -2   8 -11    3.86    0.41
  -2   8 -11    4.68    0.41
   2  -7 -12    1.55    0.30
   2  -7 -11    0.26    0.39
   2  -7 -11    0.65    0.43
   2  -7 -11    0.59    0.42
   2  -7 -11    0.81    0.29
   2  -7 -10   11.16    1.14
   2  -7 -10   10.89    1.04
   2  -7 -10   10.08    0.96
   2  -7 -10   10.87    1.00
   2  -7 -10    9.44    0.81
   2  -7  -9   -0.29    0.60
   2  -7  -9    0.04    0.66
   2  -7  -9    0.40    0.56
   2  -7  -9    0.18    0.45
   2  -7  -9    0.42    0.56
   2  -7  -9    0.46    0.47
   2  -7  -8    0.30    0.66
   2  -7  -8   -0.19    0.62
   2  -7  -8    1.11    0.53
   2  -7  -8    0.90    0.42
   2  -7  -7   10.65    1.15
   2  -7  -7   11.70    1.25
  -2   7   7   12.15    2.30
   2  -7  -6    3.81    1.75
  -2   7   6    1.99    1.23
   2  -7  -6    0.93    0.54
   2  -7  -6    1.20    0.68
   2  -7  -6    1.35    0.58
   2  -7  -6    1.22    0.55
   2  -7  -5    1.83    1.36
   2  -7  -5    2.32    0.73
  -2   7   5    5.36    1.58
  -2   7   5    4.56    1.89
   2  -7  -5    2.52    0.68
   2  -7  -5    4.25    0.66
   2  -7  -5    2.89    0.68
  -2   7   4   12.35    2.08
   2  -7  -4    7.99    0.93
   2  -7  -4    8.43    0.92
   2  -7  -4    6.87    1.82
  -2   7   4    7.24    1.80
  -2   7   4    9.12    2.18
  -2   7   3   51.11    4.47
  -2   7   3   46.94    4.59
  -2   7   3   47.60    3.92
   2  -7  -3   51.85    2.01
   2  -7  -3   46.02    3.48
   2  -7  -3   48.90    4.50
  -2   7   2    0.03    1.23
  -2   7   2    0.60    1.06
  -2   7   2   -0.69    0.71
   2  -7  -2   -0.64    1.14
   2  -7  -2   -0.53    0.68
  -2   7   2   -1.60    0.92
  -2   7   1  146.78    7.01
  -2   7   1  145.69    7.42
   2  -7  -1  131.07    6.63
  -2   7   1  151.12    7.62
  -2   7   1  145.52    6.52
  -2   7   0  168.41    7.72
   2  -7   0  174.84    7.73
  -2   7   0  167.48    8.02
  -2   7   0  165.98    7.32
  -2   7  -1   20.52    2.74
   2  -7   1   23.01    2.98
  -2   7  -1   22.59    2.94
  -2   7  -2  245.61    8.68
   2  -7   2  244.16    9.42
  -2   7  -2  252.16    9.76
   2  -7   3    0.08    0.78
  -2   7  -3    1.05    0.96
  -2   7  -3    0.37    0.66
  -2   7  -3   -0.19    0.55
   2  -7   3    0.59    0.50
   2  -7   4   28.86    3.32
  -2   7  -4   26.15    3.49
  -2   7  -4   30.03    3.69
   2  -7   4   30.84    1.46
   2  -7   4   30.87    3.50
  -2   7  -4   32.08    1.77
   2  -7   4   28.55    1.74
   2  -7   5   -2.08    1.22
  -2   7  -5    1.20    1.38
  -2   7  -5   -0.68    1.20
  -2   7  -5    0.22    1.20
   2  -7   5    0.04    0.40
   2  -7   5    3.25    1.26
  -2   7  -5    0.39    0.49
   2  -7   5    0.06    0.55
   2  -7   6  335.14    9.90
  -2   7  -6  345.29   12.17
   2  -7   6  320.86    5.33
   2  -7   6  332.12   11.02
  -2   7  -6  318.54    5.59
  -2   7  -6  339.49   12.67
  -2   7  -6  306.52   10.08
   2  -7   6  322.28    5.75
   2  -7   7   17.15    1.33
   2  -7   7   16.30    1.41
  -2   7  -7   17.74    1.37
   2  -7   8    2.45    0.64
   2  -7   8    1.59    0.65
  -2   7  -8    2.08    0.55
   2  -7   9    2.82    0.60
   2  -7   9    1.80    0.55
   2  -7  10    4.03    0.56
   2  -7  10    4.41    0.57
  -2   7 -10    5.08    0.68
  -2   7 -10    6.37    0.80
  -2   7 -11   21.21    1.17
  -2   7 -11   21.88    1.05
  -2   7 -11   22.75    1.09
  -2   7 -12    1.23    0.26
   2  -6 -12   10.32    0.74
   2  -6 -12   10.27    0.77
   2  -6 -12    9.25    0.65
   2  -6 -11   -0.25    0.50
   2  -6 -11   -0.14    0.47
   2  -6 -11    0.49    0.53
   2  -6 -11   -0.21    0.42
   2  -6 -10    0.87    0.61
   2  -6 -10    1.53    0.73
   2  -6 -10    1.15    0.62
   2  -6 -10    0.66    0.66
   2  -6 -10    0.39    0.49
   2  -6  -9    3.78    0.85
   2  -6  -9    3.27    0.84
   2  -6  -9    2.07    0.70
   2  -6  -9    3.75    0.77
   2  -6  -9    3.35    0.81
   2  -6  -9    3.19    0.70
   2  -6  -8    2.99    0.77
   2  -6  -8    2.74    0.78
   2  -6  -8    2.50    0.67
   2  -6  -8    2.78    0.64
   2  -6  -7    6.94    1.83
   2  -6  -7    6.91    0.98
  -2   6   7    6.27    1.79
   2  -6  -7    4.65    0.84
   2  -6  -7    5.08    0.77
  -2   6   6   88.57    5.96
  -2   6   6   78.92    4.84
   2  -6  -6   86.47    2.88
   2  -6  -6   84.80    2.34
   2  -6  -6   86.93    2.74
   2  -6  -6   90.82    6.35
   2  -6  -6   88.43    2.90
  -2   6   5   20.98    3.10
  -2   6   5   24.86    2.95
   2  -6  -5   28.69    1.55
   2  -6  -5   28.56    1.39
   2  -6  -5   28.18    1.38
  -2   6   5   25.73    2.60
   2  -6  -5   28.78    3.60
   2  -6  -5   27.80    1.56
   2  -6  -4   17.97    2.71
  -2   6   4   14.68    2.37
  -2   6   4   15.86    2.15
  -2   6   3    7.83    1.85
  -2   6   3    8.54    0.75
   2  -6  -3    7.86    1.48
   2  -6  -3   10.41    2.12
  -2   6   3    6.85    1.45
  -2   6   2  201.17    8.07
  -2   6   2  190.96    3.41
   2  -6  -2  199.42    7.27
  -2   6   2  196.10    7.38
  -2   6   1  304.42    9.83
  -2   6   1  316.49    8.90
  -2   6   1  310.99    9.88
  -2   6   1  304.65    4.39
   2  -6  -1  310.47    9.25
  -2   6   1  307.97    9.29
  -2   6   0   17.67    2.33
  -2   6   0   14.26    2.32
  -2   6   0   16.52    2.36
  -2   6   0   16.02    1.11
   2  -6   0   15.26    2.24
  -2   6   0   13.65    2.20
  -2   6  -1  255.50    9.01
  -2   6  -1  244.92    8.65
   2  -6   1  257.50    8.94
  -2   6  -1  252.40    8.21
  -2   6  -2   41.78    3.80
   2  -6   2   49.03    3.95
  -2   6  -2   44.58    3.38
  -2   6  -3  250.10    9.55
   2  -6   3  256.74    9.15
   2  -6   3  239.33    3.39
  -2   6  -3  245.74    7.13
  -2   6  -4  131.32    7.29
  -2   6  -4  132.18    6.84
   2  -6   4  127.03    2.82
   2  -6   4  132.26    6.64
  -2   6  -5    3.50    1.37
   2  -6   5    5.51    1.48
   2  -6   5    3.92    0.65
  -2   6  -5    3.80    1.61
  -2   6  -5    6.21    1.65
  -2   6  -5    3.65    0.65
   2  -6   5    5.28    1.56
  -2   6  -5    3.62    0.65
   2  -6   5    4.67    0.80
  -2   6  -6   20.22    2.99
   2  -6   6   19.11    2.39
  -2   6  -6   19.13    2.51
  -2   6  -6   22.18    3.36
   2  -6   6   22.47    1.47
   2  -6   6   17.99    2.60
  -2   6  -6   20.76    1.34
  -2   6  -6   18.64    1.28
   2  -6   6   18.67    1.39
  -2   6  -7   48.02    4.54
   2  -6   7   44.13    2.12
   2  -6   7   44.34    3.76
  -2   6  -7   41.53    1.82
  -2   6  -7   42.79    2.05
  -2   6  -7   47.51    4.82
   2  -6   7   46.32    2.16
  -2   6  -8    7.10    0.97
   2  -6   8    7.55    1.01
   2  -6   8    7.46    0.96
   2  -6   9    6.83    1.50
   2  -6   9    9.06    1.06
   2  -6   9    9.37    1.00
  -2   6  -9   11.12    1.19
   2  -6  10   -0.26    0.46
   2  -6  10    0.69    0.39
  -2   6 -11    0.64    0.47
   2  -6  11   -0.30    0.40
  -2   6 -11    0.79    0.41
  -2   6 -12   13.99    0.90
  -2   6 -12   14.48    0.85
  -2   6 -12   14.25    0.69
   2  -5 -12    2.02    0.48
   2  -5 -12    1.96    0.57
   2  -5 -12    2.41    0.51
   2  -5 -11   -0.18    0.52
   2  -5 -11    0.25    0.55
   2  -5 -11    0.53    0.59
   2  -5 -11   -0.19    0.53
   2  -5 -11    0.34    0.69
   2  -5 -10   27.01    1.76
   2  -5 -10   25.15    1.54
   2  -5 -10   27.92    1.81
   2  -5 -10   28.02    1.83
   2  -5 -10   26.25    1.71
   2  -5 -10   26.25    1.64
   2  -5  -9   41.74    2.16
  -2   5   9   38.28    3.43
   2  -5  -9   44.09    2.24
   2  -5  -9   39.49    1.97
   2  -5  -9   38.41    2.11
   2  -5  -9   39.49    2.16
   2  -5  -9   39.32    2.08
   2  -5  -9   42.45    2.10
   2  -5  -8    7.54    0.99
   2  -5  -8    8.39    0.96
   2  -5  -8    8.45    1.00
   2  -5  -8    9.59    1.13
   2  -5  -8    8.49    0.97
   2  -5  -8   10.61    1.13
   2  -5  -7   -0.10    1.10
   2  -5  -7    0.61    0.55
  -2   5   7    0.50    0.84
   2  -5  -7    0.47    0.43
   2  -5  -7    1.44    0.64
   2  -5  -7    0.43    0.45
   2  -5  -7    0.98    0.64
   2  -5  -6    9.65    0.97
  -2   5   6    9.42    1.89
   2  -5  -6   10.97    1.02
   2  -5  -6   10.64    0.91
   2  -5  -6   10.32    1.00
  -2   5   6   13.84    2.44
   2  -5  -6   10.16    0.95
   2  -5  -6    8.31    2.07
   2  -5  -5   85.27    5.71
  -2   5   5   82.52    4.88
  -2   5   5   78.91    5.33
  -2   5   5   80.14    4.39
   2  -5  -4   17.76    2.61
  -2   5   4   18.64    2.43
  -2   5   4   13.79    1.52
  -2   5   4   16.64    2.03
  -2   5   4   13.91    2.34
  -2   5   3  217.64    6.28
  -2   5   3  222.85    7.79
  -2   5   3  222.05    3.08
   2  -5  -3  217.03    6.51
   2  -5  -3  221.76    8.27
  -2   5   3  224.14    8.29
  -2   5   3  220.52    7.07
  -2   5   2  153.67    6.32
  -2   5   2  140.34    5.17
  -2   5   2  142.75    2.60
   2  -5  -2  147.52    5.65
  -2   5   2  143.88    5.71
  -2   5   2  153.42    6.61
  -2   5   1   18.85    2.30
  -2   5   1   18.00    1.02
   2  -5  -1   20.58    2.30
  -2   5   1   18.83    2.15
  -2   5   1   18.28    2.36
  -2   5   0   40.40    3.28
  -2   5   0   38.30    1.49
   2  -5   0   39.02    3.13
  -2   5   0   40.78    3.18
  -2   5  -1   44.06    3.41
  -2   5  -1   42.84    3.38
   2  -5   1   41.37    3.36
  -2   5  -1   42.30    1.61
  -2   5  -1   41.17    2.99
  -2   5  -2    1.69    0.80
  -2   5  -2    1.25    0.97
  -2   5  -2    3.05    1.27
   2  -5   2    1.06    0.81
  -2   5  -3  107.07    5.74
   2  -5   3  111.45    5.60
  -2   5  -3   95.49    3.91
   2  -5   3   97.13    1.97
   2  -5   4    6.49    1.60
   2  -5   4    7.56    1.65
  -2   5  -4    5.37    1.61
   2  -5   5   53.18    4.22
   2  -5   5   57.40    4.12
  -2   5  -5   60.27    4.73
   2  -5   5   60.17    4.63
  -2   5  -5   55.48    4.73
  -2   5  -5   53.23    3.97
   2  -5   6   44.81    3.93
   2  -5   6   44.64    4.35
  -2   5  -6   46.15    4.53
   2  -5   6   47.26    3.64
  -2   5  -6   39.55    4.04
   2  -5   7    8.60    2.28
  -2   5  -7    6.29    1.75
  -2   5  -7    6.29    0.75
   2  -5   7    8.36    1.78
  -2   5  -7    8.04    0.92
  -2   5  -7   10.61    2.17
   2  -5   8    1.28    1.11
  -2   5  -8    2.10    0.66
   2  -5   8    3.30    0.67
  -2   5  -8    1.68    1.06
   2  -5   9    2.77    0.63
  -2   5  -9    3.23    0.75
  -2   5 -10    0.10    0.56
   2  -5  10    0.32    0.91
  -2   5 -11    0.15    0.49
   2  -5  11    0.48    0.44
  -2   5 -11    0.41    0.40
  -2   5 -12    1.70    0.36
  -2   5 -12    2.56    0.55
  -2   5 -12    1.84    0.52
  -2   5 -13    0.55    0.26
  -2   5 -13    0.00    0.23
  -2   5 -13    0.49    0.25
   2  -4 -13    1.77    0.39
   2  -4 -12    7.60    0.79
   2  -4 -12    7.83    0.94
   2  -4 -12    8.50    0.88
   2  -4 -11    9.55    1.12
   2  -4 -11    8.52    0.95
   2  -4 -11    9.45    1.06
   2  -4 -11    9.66    1.12
   2  -4 -11    8.92    1.15
   2  -4 -11    8.75    1.06
   2  -4 -10    2.10    0.68
   2  -4 -10    1.85    0.62
   2  -4 -10    1.69    0.69
   2  -4 -10    2.04    0.78
   2  -4 -10    1.67    0.79
   2  -4 -10    2.40    0.76
   2  -4 -10    1.25    0.70
   2  -4  -9   -0.39    0.73
   2  -4  -9    0.07    0.56
   2  -4  -9    0.51    0.61
   2  -4  -9    1.56    0.77
   2  -4  -9    0.00    0.59
   2  -4  -9    1.10    0.60
   2  -4  -9    0.75    0.59
   2  -4  -8   -0.05    1.30
   2  -4  -8    0.52    0.49
   2  -4  -8    1.01    0.59
  -2   4   8    1.82    1.31
   2  -4  -8    2.33    0.60
   2  -4  -8    1.14    0.64
   2  -4  -8    0.74    0.56
   2  -4  -8    1.70    0.67
   2  -4  -7    4.18    1.64
   2  -4  -7    4.21    0.74
   2  -4  -7    4.39    0.68
  -2   4   7    2.27    1.12
   2  -4  -7    5.59    0.85
   2  -4  -7    4.07    0.66
   2  -4  -7    3.55    0.64
   2  -4  -6    5.01    1.56
  -2   4   6    2.65    0.93
  -2   4   6    3.38    1.26
  -2   4   6    1.97    0.84
   2  -4  -5   20.60    2.71
  -2   4   5   19.87    2.32
  -2   4   5   19.03    2.54
  -2   4   5   21.03    2.35
   2  -4  -4  160.40    6.89
  -2   4   4  140.50    5.55
  -2   4   4  151.44    6.48
  -2   4   4  160.30    6.11
  -2   4   4  153.19    4.99
   2  -4  -3  250.79    8.13
   2  -4  -3  240.10    6.03
  -2   4   3  244.46    6.58
   2  -4  -3  230.26    4.80
  -2   4   3  243.19    7.79
  -2   4   3  254.83    7.46
  -2   4   3  231.94    6.14
   2  -4  -2   20.47    1.99
   2  -4  -2   21.99    2.44
  -2   4   2   20.80    1.97
  -2   4   2   18.66    2.23
  -2   4   2   21.04    2.20
  -2   4   2   18.82    1.83
   2  -4  -1  231.67    6.47
  -2   4   1  232.03    6.37
  -2   4   1  235.61    6.99
  -2   4   1  233.16    6.79
  -2   4   1  237.75    6.18
  -2   4   0  158.86    5.54
  -2   4   0  158.81    5.42
  -2   4   0  162.18    5.60
  -2   4   0  164.55    2.55
   2  -4   0  161.48    5.61
  -2   4  -1  103.40    4.49
  -2   4  -1  107.84    2.13
   2  -4   1   96.07    4.52
  -2   4  -2  167.91    5.70
  -2   4  -2  170.23    6.21
  -2   4  -2  163.05    4.72
  -2   4  -2  169.73    2.79
   2  -4   2  167.91    6.11
   2  -4   3    4.65    1.29
  -2   4  -3    4.82    0.77
   2  -4   3    5.88    1.36
  -2   4  -3    5.84    1.43
   2  -4   4    1.14    0.96
  -2   4  -4    0.34    1.05
   2  -4   4    0.48    0.91
   2  -4   4    0.25    0.68
   2  -4   5   77.72    4.37
  -2   4  -5   82.99    5.23
   2  -4   5   79.44    4.93
  -2   4  -5   84.33    5.27
  -2   4  -5   80.52    4.24
   2  -4   5   80.22    4.84
  -2   4  -6   29.91    3.37
   2  -4   6   31.50    3.46
  -2   4  -6   30.92    3.40
   2  -4   6   30.65    3.04
  -2   4  -7   15.39    2.53
   2  -4   7   14.99    2.58
   2  -4   7   15.50    2.19
  -2   4  -7   15.81    1.16
  -2   4  -7   12.78    2.31
   2  -4   8    4.68    1.75
  -2   4  -8    3.73    0.74
  -2   4  -8    3.14    0.59
  -2   4  -8    4.52    0.84
  -2   4  -8    4.94    1.64
   2  -4   9   19.02    1.19
   2  -4   9   18.17    3.10
  -2   4  -9   21.32    1.58
  -2   4  -9   20.56    1.53
  -2   4 -10   24.01    1.70
   2  -4  10   23.06    3.38
  -2   4 -11    0.82    0.56
  -2   4 -11    1.07    0.65
  -2   4 -11    0.75    0.43
   2  -4  11    0.11    1.09
  -2   4 -12    3.05    0.63
  -2   4 -12    2.81    0.44
  -2   4 -13    9.25    0.71
  -2   4 -13    9.96    0.77
  -2   4 -13    9.77    0.77
   2  -3 -13    1.64    0.42
   2  -3 -12    2.22    0.56
   2  -3 -12    2.19    0.54
   2  -3 -12    1.54    0.65
   2  -3 -12    2.09    0.62
   2  -3 -11    4.28    0.81
   2  -3 -11    3.41    0.80
   2  -3 -11    4.08    0.91
   2  -3 -11    4.01    0.80
   2  -3 -11    2.99    0.85
   2  -3 -11    3.58    0.85
   2  -3 -10   32.71    1.90
   2  -3 -10   32.01    1.88
   2  -3 -10   33.18    1.99
   2  -3 -10   32.39    1.89
   2  -3 -10   33.71    2.07
   2  -3 -10   33.71    2.02
   2  -3 -10   34.94    2.01
   2  -3  -9  188.19    4.39
   2  -3  -9  177.86    3.58
   2  -3  -9  194.34    4.45
   2  -3  -9  187.75    4.51
   2  -3  -9  190.52    4.58
   2  -3  -9  182.95    4.33
   2  -3  -9  184.13    4.47
   2  -3  -8    0.97    0.48
   2  -3  -8   -0.21    0.51
   2  -3  -8    0.79    0.43
   2  -3  -8    1.36    0.65
   2  -3  -8    1.95    0.66
   2  -3  -8    1.27    0.58
   2  -3  -8    0.90    0.48
   2  -3  -8    0.81    0.47
  -2   3   7   30.01    2.75
  -2   3   7   31.98    2.85
  -2   3   7   35.87    3.17
   2  -3  -7   32.34    3.59
   2  -3  -7   32.70    1.62
   2  -3  -6    2.69    1.21
  -2   3   6   -0.14    0.99
  -2   3   6    3.22    1.06
  -2   3   6    1.57    1.07
  -2   3   5  120.87    4.49
   2  -3  -5  135.44    6.42
  -2   3   5  125.60    5.28
  -2   3   5  132.16    5.34
  -2   3   5  127.74    4.58
  -2   3   5  129.19    5.81
  -2   3   4    0.42    0.34
  -2   3   4    0.14    0.75
   2  -3  -4    0.78    1.08
  -2   3   4    1.18    0.86
  -2   3   4    1.38    0.71
  -2   3   4    1.02    0.76
  -2   3   3  182.71    3.93
  -2   3   3  183.68    5.09
   2  -3  -3  184.13    6.47
   2  -3  -3  169.80    3.77
  -2   3   3  174.05    5.53
  -2   3   3  177.89    5.70
   2  -3  -3  178.13    3.27
  -2   3   2  374.99    7.11
   2  -3  -2  361.06    6.75
   2  -3  -2  368.98    8.50
  -2   3   2  360.47    7.80
  -2   3   2  378.32    6.81
   2  -3  -2  368.44    5.99
  -2   3   2  355.29    3.24
  -2   3   1   44.97    2.46
   2  -3  -1   45.32    2.56
  -2   3   1   44.97    2.80
  -2   3   1   44.27    2.38
  -2   3   0  114.62    4.11
  -2   3   0  119.11    4.02
   2  -3   0  117.71    4.22
  -2   3   0  115.73    3.97
  -2   3   0  117.33    4.16
  -2   3  -1  244.26    5.93
   2  -3   1  246.21    6.26
  -2   3  -1  239.12    5.59
  -2   3  -2  650.27    9.68
   2  -3   2  651.14    9.43
   2  -3   2  673.40   10.69
   2  -3   3  579.62    9.96
  -2   3  -3  565.31    9.07
  -2   3  -3  585.08   10.77
   2  -3   3  573.40   10.24
   2  -3   4  109.59    5.00
  -2   3  -4  108.29    5.19
   2  -3   4  100.89    4.49
   2  -3   4  101.51    4.65
  -2   3  -4  103.73    4.90
   2  -3   4  102.23    4.71
   2  -3   5   16.97    2.13
   2  -3   5   16.44    1.87
  -2   3  -5   16.59    2.24
  -2   3  -5   17.10    2.23
  -2   3  -5   16.16    1.66
   2  -3   5   16.12    2.17
   2  -3   5   17.98    2.23
   2  -3   6   11.46    1.83
  -2   3  -6    9.09    1.94
  -2   3  -6    9.23    1.86
   2  -3   6    9.99    1.96
   2  -3   6    8.64    1.74
   2  -3   7    0.67    0.68
  -2   3  -7   -0.02    0.80
  -2   3  -7    1.27    0.98
   2  -3   7    0.60    0.91
   2  -3   7    0.72    0.95
   2  -3   8    0.20    1.26
   2  -3   8    2.16    0.98
  -2   3  -8    1.15    0.61
  -2   3  -8    0.83    0.56
   2  -3   9   22.81    3.12
   2  -3   9   23.01    3.48
  -2   3  -9   24.26    1.64
  -2   3  -9   23.31    1.62
  -2   3  -9   20.31    2.88
  -2   3 -10   42.86    1.92
   2  -3  10   43.63    4.64
  -2   3 -10   41.80    2.22
  -2   3 -10   43.95    2.22
  -2   3 -11   12.82    1.25
  -2   3 -11   13.57    1.28
  -2   3 -11   10.85    0.94
   2  -3  11   14.71    2.70
  -2   3 -12    0.01    0.47
  -2   3 -12    0.02    0.52
  -2   3 -13   -0.37    0.32
  -2   3 -13    0.03    0.37
  -2   3 -13   -0.03    0.39
  -2   3 -14    0.43    0.22
   2  -2 -13    0.82    0.40
   2  -2 -13    1.24    0.40
   2  -2 -12    0.70    0.49
   2  -2 -12    0.51    0.59
   2  -2 -12    0.87    0.58
   2  -2 -11   44.26    2.06
   2  -2 -11   42.21    1.96
   2  -2 -11   41.62    2.07
   2  -2 -11   44.12    2.20
   2  -2 -11   40.08    2.13
   2  -2 -11   42.23    2.11
   2  -2 -10    2.15    0.69
   2  -2 -10    1.04    0.47
   2  -2 -10    2.51    0.73
   2  -2 -10    3.49    0.84
   2  -2 -10    1.73    0.64
   2  -2 -10    2.25    0.85
   2  -2 -10    2.17    0.77
   2  -2  -9   26.65    1.70
  -2   2   9   27.84    3.00
   2  -2  -9   27.67    1.71
   2  -2  -9   27.19    1.72
   2  -2  -9   28.84    1.79
   2  -2  -9   28.25    1.83
   2  -2  -9   27.20    1.78
   2  -2  -9   25.55    1.39
   2  -2  -9   27.32    1.73
  -2   2   8    1.59    1.03
  -2   2   8    2.12    1.11
  -2   2   8    2.80    0.96
   2  -2  -8    2.44    0.60
   2  -2  -8    2.11    0.65
   2  -2  -8    2.52    0.70
   2  -2  -8    1.05    0.55
   2  -2  -8    3.20    0.79
   2  -2  -8    2.13    0.56
   2  -2  -7    8.04    1.85
  -2   2   7    8.28    1.62
   2  -2  -6  117.89    6.20
  -2   2   6  107.89    5.10
   2  -2  -5    9.97    1.86
  -2   2   5    8.97    1.17
  -2   2   5    6.48    1.18
  -2   2   4   41.76    2.80
  -2   2   4   40.32    2.17
   2  -2  -4   39.95    3.14
   2  -2  -4   37.93    2.87
  -2   2   3    5.27    1.05
  -2   2   3    7.69    0.96
   2  -2  -3    6.08    1.39
   2  -2  -3    5.96    1.12
  -2   2   2    5.02    0.62
  -2   2   2    4.02    1.03
   2  -2  -2    4.83    0.63
  -2   2   2    5.28    1.04
   2  -2  -2    4.10    1.05
   2  -2  -2    4.04    0.84
   2  -2  -2    4.17    0.73
  -2   2   2    4.46    0.75
  -2   2   1   76.55    2.53
   2  -2  -1   81.47    2.64
  -2   2   1   83.04    3.21
  -2   2   1   85.67    3.32
   2  -2  -1   82.91    3.27
   2  -2  -1   81.42    2.96
   2  -2  -1   79.52    2.40
  -2   2   1   81.28    3.04
  -2   2   1   81.60    2.59
  -2   2   0  159.08    4.16
   2  -2   0  151.04    4.20
   2  -2   0  149.19    2.52
   2  -2   0  160.53    4.08
  -2   2   0  152.54    3.73
  -2   2  -1   44.53    2.20
   2  -2   1   41.72    2.33
   2  -2   1   43.93    2.36
  -2   2  -1   44.60    2.09
   2  -2   2   10.19    1.36
  -2   2  -2    9.37    0.95
   2  -2   2    9.41    1.31
  -2   2  -2   10.74    1.14
   2  -2   2    8.58    1.00
   2  -2   2    8.42    1.15
   2  -2   3   17.75    1.84
   2  -2   3   19.01    1.75
  -2   2  -3   20.12    2.00
   2  -2   3   19.00    1.65
  -2   2  -3   18.02    1.36
  -2   2  -3   19.62    1.85
   2  -2   3   20.28    1.81
   2  -2   4   12.49    1.67
   2  -2   4   11.91    1.47
  -2   2  -4   14.03    1.94
  -2   2  -4   11.02    1.52
   2  -2   4   12.76    1.62
   2  -2   5   59.71    3.56
  -2   2  -5   58.46    3.89
  -2   2  -5   55.43    3.50
   2  -2   5   54.95    3.56
   2  -2   6    2.73    0.98
  -2   2  -6    2.91    1.16
   2  -2   6    3.24    1.16
  -2   2  -6    1.90    1.11
  -2   2  -7    0.50    0.92
   2  -2   7    0.71    0.73
  -2   2  -7    1.39    0.94
  -2   2  -8   -0.63    0.99
   2  -2   8    2.32    1.27
   2  -2   8    2.56    1.67
   2  -2   9    1.31    1.29
   2  -2   9    0.10    1.11
  -2   2  -9   -1.06    1.03
  -2   2  -9    1.35    0.59
  -2   2  -9    1.07    0.66
   2  -2  10    0.45    0.91
  -2   2 -10    0.91    0.61
   2  -2  10    0.54    1.31
  -2   2 -10    1.54    0.64
   2  -2  11    7.77    2.23
   2  -2  11    6.74    1.60
  -2   2 -11    7.52    1.10
  -2   2 -11    6.92    0.98
  -2   2 -11    7.16    0.97
  -2   2 -12    2.37    0.63
  -2   2 -12    1.40    0.53
  -2   2 -13    4.26    0.65
  -2   2 -13    4.88    0.65
  -2   2 -13    4.05    0.52
  -2   2 -14    4.54    0.48
   2  -1 -13    0.28    0.34
   2  -1 -13   -0.10    0.36
   2  -1 -12    1.83    0.63
   2  -1 -12    2.51    0.62
   2  -1 -11    5.49    0.84
   2  -1 -11    6.10    0.86
   2  -1 -11    5.58    0.73
   2  -1 -11    6.17    0.99
   2  -1 -11    6.47    1.00
   2  -1 -11    8.64    1.06
   2  -1 -10    1.65    0.66
   2  -1 -10    1.05    0.60
   2  -1 -10    1.28    0.76
   2  -1 -10    1.53    0.64
   2  -1 -10    1.52    0.78
   2  -1 -10    1.61    0.62
   2  -1  -9   94.14    2.97
  -2   1   9   82.52    4.97
   2  -1  -9   95.94    3.12
   2  -1  -9   94.64    3.15
   2  -1  -9   92.47    2.79
   2  -1  -9   94.84    3.15
   2  -1  -9   94.18    3.16
   2  -1  -9   94.24    3.07
  -2   1   8    5.31    1.38
   2  -1  -8    6.93    0.78
   2  -1  -8    6.95    0.91
   2  -1  -8    7.47    0.87
   2  -1  -8    7.47    1.00
   2  -1  -8    6.80    0.92
   2  -1  -8    5.38    0.71
   2  -1  -8    5.85    0.80
   2  -1  -8    5.43    0.68
   2  -1  -8    5.51    0.72
  -2   1   7   24.69    2.70
   2  -1  -7   24.14    2.91
   2  -1  -6   77.04    4.93
   2  -1  -6   78.85    4.78
  -2   1   5   61.33    2.72
   2  -1  -5   59.90    4.06
   2  -1  -5   58.63    3.77
   2  -1  -5   61.62    3.95
  -2   1   4   49.81    2.16
   2  -1  -4   53.49    3.50
   2  -1  -4   54.51    3.27
   2  -1  -4   47.85    3.14
  -2   1   3 1224.47    8.99
   2  -1  -3 1254.54   13.83
   2  -1  -2  761.31    9.19
   2  -1  -2  766.37   10.05
  -2   1   2  755.47    5.90
   2  -1  -1   16.34    1.37
   2  -1  -1   14.82    1.17
   2  -1  -1   16.05    1.21
  -2   1   1   16.03    1.18
   2  -1  -1   17.40    1.07
  -2   1   1   15.72    0.83
  -2   1   1   14.34    0.91
   2  -1   0  348.85    4.97
  -2   1   0  347.90    5.24
   2  -1   0  362.48    5.27
  -2   1  -1  171.42    3.77
   2  -1   1  173.66    4.11
  -2   1  -2  758.68    8.41
   2  -1   2  744.68    9.21
  -2   1  -2  758.00    5.78
  -2   1  -3   56.88    2.66
   2  -1   3   61.63    2.82
  -2   1  -3   53.92    2.91
   2  -1   3   59.07    2.72
   2  -1   3   59.31    2.86
   2  -1   4    0.34    0.67
  -2   1  -4    1.23    0.69
  -2   1  -4    0.27    0.85
   2  -1   4    0.74    0.62
   2  -1   4    0.62    0.63
   2  -1   5  135.53    5.46
  -2   1  -5  137.52    4.76
  -2   1  -5  133.47    5.49
   2  -1   5  139.21    5.28
   2  -1   5  134.45    4.80
  -2   1  -6  245.47    8.13
   2  -1   6  256.03    5.89
   2  -1   6  259.40    8.41
  -2   1  -6  248.95    6.99
   2  -1   6  254.43    7.95
  -2   1  -7  261.61    7.85
   2  -1   7  279.46    9.65
   2  -1   7  281.73    9.23
  -2   1  -8   -0.46    1.11
   2  -1   8    0.88    1.02
   2  -1   8    0.39    1.08
   2  -1   9    6.49    1.91
  -2   1  -9    4.38    1.33
  -2   1  -9    5.47    0.83
   2  -1   9    4.58    1.59
  -2   1  -9    5.72    0.93
  -2   1 -10   19.72    1.46
   2  -1  10   17.16    3.07
   2  -1  10   12.46    2.52
  -2   1 -10   14.80    2.50
  -2   1 -10   18.12    1.51
  -2   1 -10   15.89    1.35
   2  -1  11   28.52    3.74
  -2   1 -11   27.73    1.85
  -2   1 -11   27.21    1.73
  -2   1 -11   28.87    1.72
   2  -1  11   20.43    2.89
   2  -1  12    5.26    1.58
  -2   1 -12    7.17    1.00
  -2   1 -12    6.14    0.83
  -2   1 -12    6.17    0.85
  -2   1 -13    0.04    0.38
  -2   1 -13    0.30    0.37
  -2   1 -13    0.04    0.43
  -2   1 -14    3.92    0.48
   2   0 -13    1.31    0.43
   2   0 -12   -0.07    0.43
   2   0 -12   -0.81    0.50
   2   0 -12    0.38    0.49
   2   0 -11   31.00    1.83
   2   0 -11   28.75    1.68
   2   0 -11   30.42    1.83
   2   0 -10   26.11    1.64
   2   0 -10   28.37    1.81
   2   0 -10   28.41    1.84
   2   0 -10   27.57    1.69
  -2   0   9   21.13    2.48
  -2   0   9   29.07    3.00
   2   0  -9   27.16    1.59
   2   0  -9   28.19    1.73
   2   0  -9   30.14    1.80
   2   0  -9   29.07    1.78
   2   0  -9   27.46    1.44
   2   0  -9   29.78    1.78
   2   0  -9   28.82    1.70
   2   0  -8   46.61    4.18
  -2   0   8   54.50    4.10
   2   0  -8   51.85    1.90
   2   0  -8   53.35    2.16
   2   0  -8   52.18    2.17
   2   0  -8   53.55    2.18
   2   0  -8   55.86    2.21
   2   0  -8   51.81    2.03
   2   0  -8   47.36    1.77
   2   0  -8   54.23    2.10
  -2   0   7    9.68    1.74
   2   0  -7    9.19    1.76
   2   0  -6  333.17    9.38
  -2   0   6  335.53    8.76
   2   0  -6  353.08   10.33
   2   0  -5  367.46    8.89
  -2   0   5  352.95    7.93
   2   0  -5  360.30    9.46
   2   0  -4    7.07    1.21
   2   0  -4    6.85    1.41
   2   0  -4    6.91    1.43
   2   0  -3    1.55    0.72
   2   0  -3    1.34    0.23
   2   0  -3    1.62    0.79
   2   0  -3    0.97    0.74
  -2   0   3    0.85    0.15
   2   0  -2  900.68   10.49
   2   0  -2  912.09   10.40
   2   0  -2  903.83    6.08
  -2   0   2  899.88    4.39
   2   0  -1 1800.40   12.81
   2   0  -1 1809.85   12.40
   2   0  -1 1835.17   10.15
   2   0   0   30.17    1.34
   2   0   0   27.48    1.51
  -2   0   0   28.57    1.50
   2   0   1   25.07    0.96
  -2   0  -1   23.57    1.25
   2   0   1   23.89    0.75
   2   0   1   21.61    1.44
  -2   0  -1   21.35    1.30
  -2   0  -1   22.58    1.31
  -2   0  -2   14.99    1.33
   2   0   2   13.82    1.21
   2   0   2   13.67    1.04
  -2   0  -2   15.64    1.04
   2   0   3  189.79    4.17
  -2   0  -3  188.51    5.00
   2   0   4   36.58    1.93
   2   0   4   43.04    2.27
   2   0   4   37.68    2.42
  -2   0  -4   37.17    1.93
   2   0   5  226.25    4.85
  -2   0  -5  217.56    6.23
   2   0   5  216.57    5.57
   2   0   5  214.15    2.66
  -2   0  -5  210.04    4.97
   2   0   5  223.36    6.70
  -2   0  -6    5.22    1.20
   2   0   6    5.29    0.79
  -2   0  -6    6.54    1.00
   2   0   6    5.49    1.43
   2   0   6    4.07    1.05
   2   0   6    5.11    0.54
   2   0   7   16.83    1.67
  -2   0  -7   18.65    2.49
  -2   0  -7   14.92    1.82
   2   0   7   18.44    2.43
   2   0   7   16.70    0.94
   2   0   7   18.93    2.56
  -2   0  -8  115.84    6.38
   2   0   8  105.16    6.15
   2   0   8  111.67    2.41
   2   0   8  111.80    6.42
   2   0   9   44.01    4.37
   2   0   9   40.90    4.16
  -2   0  -9   39.92    4.08
  -2   0  -9   41.28    1.69
  -2   0  -9   43.02    1.99
  -2   0  -9   41.25    1.82
  -2   0 -10   27.15    1.64
   2   0  10   26.03    3.56
  -2   0 -10   30.34    3.68
  -2   0 -10   31.77    1.93
  -2   0 -10   27.90    1.59
  -2   0 -10   28.66    1.69
   2   0  10   26.75    3.49
   2   0  11    3.52    1.50
  -2   0 -11    2.76    0.87
  -2   0 -11    2.17    0.64
  -2   0 -11    2.02    0.63
   2   0  12   -0.26    0.99
  -2   0 -12    1.37    0.50
  -2   0 -12    0.44    0.46
  -2   0 -12    0.45    0.44
  -2   0 -12    0.17    0.68
  -2   0 -13    1.43    0.50
  -2   0 -13    1.27    0.41
  -2   0 -13    0.85    0.35
  -2   0 -13    1.20    0.42
  -2   0 -13    0.73    0.51
  -2   0 -14    0.76    0.33
   2   1 -13    7.04    0.68
   2   1 -12    4.67    0.76
   2   1 -12    3.88    0.59
   2   1 -11    0.43    0.54
   2   1 -11    0.87    0.44
   2   1 -10    3.06    0.66
   2   1 -10    3.27    0.76
   2   1 -10    2.26    0.69
   2   1 -10    3.23    0.68
   2   1 -10    2.36    0.55
   2   1 -10    2.98    0.76
   2   1  -9   24.87    2.83
  -2  -1   9   23.28    2.70
   2   1  -9   28.65    1.51
   2   1  -9   25.59    1.48
   2   1  -9   29.04    1.74
   2   1  -9   28.15    1.72
   2   1  -9   28.90    1.79
   2   1  -9   26.82    1.44
   2   1  -9   25.72    1.52
   2   1  -9   28.35    1.75
   2   1  -8   49.28    4.09
  -2  -1   8   47.94    3.93
  -2  -1   8   51.94    4.05
   2   1  -8   49.67    1.84
   2   1  -8   49.76    1.85
   2   1  -8   53.86    2.25
   2   1  -8   52.98    2.09
   2   1  -8   52.00    2.12
   2   1  -8   52.76    1.95
   2   1  -8   53.91    2.20
   2   1  -8   53.32    1.89
   2   1  -7   -0.32    0.71
  -2  -1   7    0.54    0.67
  -2  -1   7   -1.20    0.86
   2   1  -6   10.39    1.74
   2   1  -6   11.77    2.09
  -2  -1   6    9.57    1.56
   2   1  -5    4.03    1.06
   2   1  -5    5.30    1.47
  -2  -1   5    3.59    1.01
   2   1  -4    1.36    0.77
   2   1  -4   -0.09    0.34
   2   1  -4   -0.36    0.90
  -2  -1   4    0.00    0.54
  -2  -1   4    0.31    0.25
   2   1  -3  310.32    4.80
   2   1  -3  311.00    5.88
   2   1  -3  314.27    7.12
   2   1  -3  308.64    3.26
  -2  -1   3  301.19    5.36
  -2  -1   3  311.13    4.29
   2   1  -2  669.03    9.26
   2   1  -2  673.00    7.17
  -2  -1   2  655.64    4.99
  -2  -1   2  675.99    8.86
  -2  -1   1  493.24    5.38
   2   1  -1  505.65    5.99
  -2  -1   0   87.12    2.46
   2   1   0   84.36    2.60
   2   1   0   85.29    1.57
  -2  -1  -1  875.58    8.64
  -2  -1  -1  893.42    7.84
  -2  -1  -1  875.71    6.17
   2   1   1  872.12    8.70
  -2  -1  -2    7.03    0.31
  -2  -1  -2    7.96    1.11
   2   1   2    7.34    1.07
  -2  -1  -3   19.85    0.75
  -2  -1  -3   22.15    1.73
   2   1   3   21.95    1.47
   2   1   3   17.95    1.51
   2   1   4  125.95    3.73
   2   1   4  129.48    4.17
  -2  -1  -4  123.77    4.27
   2   1   4  122.73    3.90
   2   1   5    2.29    0.76
   2   1   5    2.90    0.80
  -2  -1  -5    2.63    0.90
   2   1   5    2.56    0.93
   2   1   5    3.71    0.45
   2   1   6   22.40    1.88
  -2  -1  -6   21.60    2.41
  -2  -1  -6   21.80    1.95
  -2  -1  -6   22.65    2.18
   2   1   6   20.98    2.08
   2   1   6   23.37    1.11
  -2  -1  -7  120.91    6.06
  -2  -1  -7  111.01    4.83
   2   1   7  115.33    5.17
   2   1   7  117.94    2.59
   2   1   8    0.73    1.28
  -2  -1  -8    0.29    0.89
   2   1   8    1.07    0.75
   2   1   8    0.59    0.36
   2   1   9    0.12    0.33
   2   1   9   -2.39    1.24
   2   1   9   -0.95    1.37
  -2  -1  -9   -0.52    1.31
  -2  -1  -9    0.27    0.47
  -2  -1  -9    0.21    0.52
  -2  -1  -9   -0.13    0.45
  -2  -1  -9    0.60    0.51
  -2  -1 -10    3.34    0.58
   2   1  10    2.80    1.49
   2   1  10    2.68    1.51
  -2  -1 -10    2.89    0.69
  -2  -1 -10    4.18    0.85
  -2  -1 -10    3.30    0.79
  -2  -1 -10    2.82    0.74
  -2  -1 -10    4.40    1.65
  -2  -1 -11    4.78    0.75
  -2  -1 -11    4.88    0.73
   2   1  11    4.63    1.71
  -2  -1 -11    3.62    0.68
  -2  -1 -11    4.57    0.90
  -2  -1 -11    5.91    0.99
  -2  -1 -11    4.81    0.76
  -2  -1 -12   43.37    2.03
   2   1  12   42.03    3.80
  -2  -1 -12   44.20    2.18
  -2  -1 -12   43.45    1.71
  -2  -1 -12   43.77    1.83
  -2  -1 -13    0.38    0.49
  -2  -1 -13    0.88    0.41
  -2  -1 -13    0.87    0.45
  -2  -1 -14    0.48    0.27
  -2  -1 -14    0.15    0.25
   2   2 -13    0.83    0.22
   2   2 -13    1.65    0.40
   2   2 -12    0.87    0.46
   2   2 -11   -0.55    0.56
   2   2 -11   -0.22    0.43
   2   2 -11    0.13    0.40
   2   2 -10    3.11    0.72
   2   2 -10    2.27    0.62
   2   2 -10    3.14    0.59
   2   2 -10    2.86    0.75
   2   2 -10    2.88    0.59
  -2  -2   9   33.76    3.38
   2   2  -9   30.11    1.81
  -2  -2   9   30.25    3.65
   2   2  -9   30.90    1.74
   2   2  -9   31.11    1.83
   2   2  -9   31.38    1.60
   2   2  -9   29.30    1.49
   2   2  -8   14.94    2.10
  -2  -2   8   14.10    2.17
   2   2  -8   14.77    1.15
   2   2  -8   16.57    1.29
   2   2  -8   16.42    1.25
   2   2  -8   14.58    1.08
   2   2  -8   15.78    1.24
   2   2  -8   15.70    1.04
  -2  -2   7    6.09    1.40
   2   2  -7    6.24    1.43
  -2  -2   6   15.80    2.05
   2   2  -6   13.75    2.17
   2   2  -6   13.52    1.86
   2   2  -5  199.64    6.07
   2   2  -5  218.22    7.45
  -2  -2   5  214.07    6.38
  -2  -2   4  184.31    5.23
   2   2  -4  193.25    5.17
   2   2  -4  192.51    5.11
   2   2  -4  184.20    6.26
   2   2  -4  187.89    4.13
  -2  -2   4  191.17    4.26
  -2  -2   3  299.88    5.56
   2   2  -3  309.67    6.41
  -2  -2   3  316.03    5.79
   2   2  -3  305.56    6.01
   2   2  -3  322.28    7.36
   2   2  -3  296.96    5.40
  -2  -2   3  291.86    2.74
  -2  -2   2  132.51    4.23
   2   2  -2  130.53    4.29
   2   2  -2  127.89    2.78
   2   2  -2  134.79    3.98
  -2  -2   1    5.33    0.80
   2   2  -1    4.43    0.62
  -2  -2   0  289.11    5.13
   2   2   0  274.32    5.39
  -2  -2  -1    2.55    0.55
  -2  -2  -1    2.15    0.67
   2   2   1    2.48    0.66
   2   2   1    1.05    0.72
  -2  -2  -2  153.33    4.29
  -2  -2  -2  164.78    4.40
   2   2   2  152.30    4.11
  -2  -2  -3  553.31    8.54
  -2  -2  -3  545.29    5.65
  -2  -2  -3  569.16    8.82
   2   2   3  556.54    8.07
   2   2   4  181.65    5.13
  -2  -2  -4  181.72    5.11
  -2  -2  -4  179.53    3.68
  -2  -2  -4  179.73    5.23
  -2  -2  -4  192.12    5.47
   2   2   4  175.65    4.71
   2   2   5  515.83    9.19
  -2  -2  -5  524.36    9.92
  -2  -2  -5  523.07    7.16
  -2  -2  -5  534.70    9.26
  -2  -2  -5  541.19    9.73
   2   2   5  506.23    8.25
   2   2   6   57.41    2.87
  -2  -2  -6   64.07    2.81
  -2  -2  -6   64.99    3.42
  -2  -2  -6   62.43    3.27
  -2  -2  -6   65.93    4.06
   2   2   6   62.30    3.43
   2   2   6   62.54    3.73
  -2  -2  -7    6.54    1.58
   2   2   7    6.13    1.23
   2   2   7    6.23    1.48
  -2  -2  -8   10.07    1.99
   2   2   8   10.34    0.94
   2   2   8    7.83    1.62
   2   2   9   65.11    2.34
   2   2   9   64.18    4.57
  -2  -2  -9   66.86    5.21
   2   2   9   67.76    5.32
  -2  -2  -9   63.73    2.10
  -2  -2  -9   66.95    2.45
  -2  -2  -9   70.96    2.56
  -2  -2  -9   66.76    2.43
  -2  -2  -9   64.67    2.13
   2   2  10   48.11    1.99
   2   2  10   52.75    4.94
   2   2  10   48.37    4.77
  -2  -2 -10   49.16    2.31
  -2  -2 -10   47.14    2.00
  -2  -2 -10   48.36    2.26
  -2  -2 -10   50.79    2.34
  -2  -2 -10   45.72    4.51
  -2  -2 -11    1.93    0.60
  -2  -2 -11    2.18    0.64
   2   2  11    0.10    0.91
  -2  -2 -11    2.40    0.80
  -2  -2 -11    2.25    0.71
  -2  -2 -11    2.73    0.76
  -2  -2 -11    1.86    0.76
  -2  -2 -12    0.40    0.43
   2   2  12    0.68    0.87
  -2  -2 -12    0.64    0.57
  -2  -2 -12    0.50    0.60
  -2  -2 -13   15.54    1.11
  -2  -2 -13   12.71    0.89
  -2  -2 -13   12.37    1.03
  -2  -2 -13   13.47    0.94
  -2  -2 -14    6.23    0.60
  -2  -2 -14    5.24    0.41
   2   3 -13    8.25    0.57
   2   3 -12   13.30    0.98
   2   3 -12   11.89    0.82
   2   3 -11    0.83    0.52
  -2  -3  11   -0.31    0.44
   2   3 -11    0.21    0.41
  -2  -3  10   -0.10    1.16
   2   3 -10    0.12    0.54
   2   3 -10   -0.14    0.47
   2   3 -10    0.47    0.40
   2   3 -10    0.18    0.49
   2   3 -10    0.29    0.46
  -2  -3   9   27.26    3.07
   2   3  -9   28.86    1.81
  -2  -3   9   28.67    3.53
   2   3  -9   30.64    1.83
   2   3  -9   28.70    1.58
   2   3  -9   28.67    1.78
  -2  -3   8   31.34    3.39
   2   3  -8   29.89    1.73
  -2  -3   8   33.64    3.81
   2   3  -8   29.61    1.56
   2   3  -8   31.86    1.77
   2   3  -8   31.07    1.78
  -2  -3   7    4.71    1.35
   2   3  -7    6.15    0.76
  -2  -3   7    6.10    1.72
   2   3  -7    5.85    0.74
   2   3  -7    5.64    0.76
  -2  -3   6    0.63    0.61
   2   3  -6    0.75    0.52
   2   3  -6    0.96    1.09
   2   3  -5  157.88    5.61
   2   3  -5  162.72    5.24
   2   3  -5  159.82    6.43
  -2  -3   5  160.73    6.05
  -2  -3   4  279.11    6.38
  -2  -3   4  262.15    7.91
   2   3  -4  259.87    6.69
  -2  -3   4  267.35    6.95
   2   3  -4  266.31    6.97
   2   3  -4  270.36    7.64
   2   3  -4  271.63    5.83
  -2  -3   3  398.71    7.61
  -2  -3   3  395.39    8.71
   2   3  -3  392.68    7.94
  -2  -3   3  395.49    7.62
   2   3  -3  400.68    8.46
   2   3  -3  395.97    8.09
  -2  -3   3  398.26    4.37
   2   3  -3  407.53    5.80
  -2  -3   2   12.72    1.51
   2   3  -2   12.06    1.44
  -2  -3   2   12.28    1.07
   2   3  -2   13.32    0.78
  -2  -3   2   11.95    1.51
  -2  -3   1   44.33    2.44
  -2  -3   1   47.89    2.22
   2   3  -1   48.19    2.27
  -2  -3   1   45.98    2.54
   2   3   0 1286.49   10.77
   2   3   0 1328.14   12.58
  -2  -3   0 1285.09   12.30
  -2  -3   0 1306.33   12.56
  -2  -3   0 1290.94   12.25
   2   3   0 1302.17   11.52
  -2  -3  -1 1170.23    8.60
   2   3   1 1184.61   11.55
   2   3   1 1192.28   10.65
  -2  -3  -1 1155.87   12.32
   2   3   1 1163.02   11.28
   2   3   2   64.39    3.01
   2   3   2   64.50    2.19
  -2  -3  -2   61.39    1.92
  -2  -3  -2   64.50    3.13
   2   3   2   64.05    2.97
   2   3   2   58.96    3.02
   2   3   2   62.43    2.98
   2   3   3  573.69    9.96
   2   3   3  535.58    8.62
   2   3   3  548.31    9.38
   2   3   3  538.62    7.33
   2   3   3  554.56    9.24
  -2  -3  -3  555.08    9.29
  -2  -3  -3  536.53    9.36
  -2  -3  -3  550.41    7.41
   2   3   4   14.88    2.02
   2   3   4   14.86    1.54
   2   3   4   15.35    1.28
   2   3   4   15.66    1.76
  -2  -3  -4   14.71    1.56
  -2  -3  -4   14.52    1.34
  -2  -3  -4   16.71    1.83
  -2  -3  -4   15.16    1.77
   2   3   5   18.46    2.03
  -2  -3  -5   20.64    2.09
  -2  -3  -5   20.66    1.68
  -2  -3  -5   19.21    1.99
  -2  -3  -5   17.90    1.91
   2   3   5   22.46    2.55
   2   3   5   20.33    1.83
   2   3   6   22.54    2.33
  -2  -3  -6   18.44    2.23
  -2  -3  -6   20.55    1.82
  -2  -3  -6   21.96    2.14
  -2  -3  -6   21.64    2.13
   2   3   6   21.21    1.76
   2   3   6   22.92    2.72
   2   3   7   40.05    3.58
  -2  -3  -7   36.58    2.64
  -2  -3  -7   35.18    2.61
  -2  -3  -7   39.07    3.45
   2   3   7   40.99    3.27
   2   3   8    1.75    1.07
  -2  -3  -8    4.05    1.44
   2   3   8    1.50    0.92
   2   3   9    9.29    1.01
   2   3   9    8.42    1.82
  -2  -3  -9    8.90    2.04
   2   3   9    6.63    1.65
  -2  -3  -9    8.70    0.97
  -2  -3  -9   10.07    1.14
  -2  -3  -9   10.52    1.06
  -2  -3  -9    9.44    1.01
   2   3  10    0.91    1.11
   2   3  10    0.22    0.43
  -2  -3 -10    0.93    0.50
  -2  -3 -10    0.33    0.40
  -2  -3 -10    0.58    0.54
  -2  -3 -10    0.16    1.22
   2   3  10    2.08    1.12
  -2  -3 -10    0.24    0.69
  -2  -3 -10   -0.52    0.71
  -2  -3 -10   -0.25    0.56
  -2  -3 -11    7.41    0.82
  -2  -3 -11    7.06    0.84
   2   3  11    7.58    0.83
   2   3  11    4.29    1.52
  -2  -3 -11    6.70    1.03
  -2  -3 -11    7.46    1.08
  -2  -3 -11    6.63    1.02
  -2  -3 -12   -0.43    0.36
  -2  -3 -12    0.66    0.57
  -2  -3 -12    0.09    0.58
  -2  -3 -12    0.00    0.53
   2   3  12   -1.39    1.14
  -2  -3 -13    0.05    0.40
  -2  -3 -13   -0.75    0.51
  -2  -3 -13   -0.44    0.55
  -2  -3 -14   -0.04    0.33
   2   4 -12    1.72    0.40
   2   4 -12    2.09    0.42
   2   4 -11   15.86    1.14
  -2  -4  11   14.48    1.11
   2   4 -11   14.76    1.16
  -2  -4  10   -1.05    0.60
  -2  -4  10   -1.96    1.30
   2   4 -10   -0.09    0.40
   2   4 -10   -0.12    0.48
   2   4 -10   -0.45    0.49
   2   4 -10    0.07    0.41
   2   4 -10   -0.46    0.55
  -2  -4   9    0.48    0.99
   2   4  -9    0.75    0.52
   2   4  -9    0.38    0.52
   2   4  -9    0.89    0.51
   2   4  -9    0.99    0.53
  -2  -4   8   -2.19    1.15
   2   4  -8   -0.37    0.58
  -2  -4   8   -2.61    1.33
   2   4  -8   -0.44    0.45
   2   4  -8    0.24    0.47
   2   4  -8   -0.41    0.55
  -2  -4   7   57.91    4.55
   2   4  -7   50.12    2.15
   2   4  -7   52.26    2.05
   2   4  -7   54.42    2.32
  -2  -4   7   49.86    4.48
  -2  -4   6   28.15    3.24
   2   4  -6   26.65    2.89
  -2  -4   6   27.51    2.97
  -2  -4   5   14.24    1.73
  -2  -4   5   12.26    2.06
   2   4  -5   15.93    2.07
   2   4  -5   13.85    1.67
   2   4  -5   13.40    1.96
  -2  -4   5   13.20    1.97
  -2  -4   4   13.39    1.69
  -2  -4   4   13.30    1.99
   2   4  -4   13.35    1.83
   2   4  -4   14.63    1.90
  -2  -4   4   12.27    1.77
   2   4  -4   13.98    1.77
  -2  -4   3   39.81    3.00
  -2  -4   3   39.94    2.84
   2   4  -3   45.94    3.15
   2   4  -3   40.45    2.80
  -2  -4   3   42.63    3.09
   2   4  -3   38.78    2.86
  -2  -4   2    0.67    0.75
  -2  -4   2    0.28    0.81
  -2  -4   2    0.07    0.45
   2   4  -2    0.42    0.58
  -2  -4   2    0.72    0.68
  -2  -4   2    0.58    0.36
   2   4  -1   18.66    1.99
  -2  -4   1   18.35    1.88
  -2  -4   1   20.96    1.72
   2   4  -1   20.52    1.83
   2   4   0  342.89    6.29
   2   4   0  339.76    7.48
  -2  -4   0  342.79    7.09
  -2  -4  -1  504.81    5.63
   2   4   1  527.14    8.77
   2   4   1  509.17    8.50
  -2  -4  -1  513.36    9.20
   2   4   2  959.96   12.85
   2   4   2 1001.04   12.98
  -2  -4  -2  970.98   13.10
  -2  -4  -2  955.58   13.14
   2   4   2  978.47   12.75
   2   4   2  957.44   10.74
   2   4   2  978.45   12.28
   2   4   3   35.11    2.83
   2   4   3   35.30    2.76
  -2  -4  -3   35.78    2.76
  -2  -4  -3   36.52    2.77
  -2  -4  -3   34.31    1.91
   2   4   3   36.41    2.71
   2   4   3   35.85    1.83
   2   4   3   33.49    2.37
   2   4   4   87.01    4.79
   2   4   4   79.75    4.31
  -2  -4  -4   88.77    4.30
  -2  -4  -4   81.43    3.46
  -2  -4  -4   84.02    4.25
   2   4   4   84.87    4.38
   2   4   4   77.22    3.48
   2   4   5   31.08    2.97
   2   4   5   33.22    3.24
  -2  -4  -5   28.14    2.25
  -2  -4  -5   30.83    2.64
  -2  -4  -5   29.55    2.65
  -2  -4  -5   29.43    2.44
   2   4   5   32.09    2.88
   2   4   5   30.03    2.13
   2   4   6    7.94    1.81
   2   4   6    7.86    1.68
  -2  -4  -6    8.35    1.53
  -2  -4  -6    7.33    1.25
  -2  -4  -6    8.04    1.46
   2   4   6    8.73    1.72
   2   4   7   30.47    3.48
   2   4   7   27.81    3.10
  -2  -4  -7   29.46    3.04
  -2  -4  -7   28.18    2.62
   2   4   7   29.14    3.07
   2   4   8    0.94    0.90
  -2  -4  -8    0.56    0.82
   2   4   8   -1.96    1.04
  -2  -4  -8    0.90    0.49
  -2  -4  -8    0.23    0.61
   2   4   8    0.86    1.01
  -2  -4  -9   23.61    1.38
   2   4   9   24.77    3.33
   2   4   9   21.25    2.72
   2   4   9   19.58    3.01
  -2  -4  -9   24.61    1.62
  -2  -4  -9   25.50    1.74
  -2  -4  -9   24.09    1.62
  -2  -4  -9   25.96    1.60
  -2  -4  -9   26.39    3.24
  -2  -4 -10   34.69    1.98
  -2  -4 -10   35.79    1.97
  -2  -4 -10   36.96    2.12
  -2  -4 -10   35.10    1.69
  -2  -4 -10   32.98    1.88
   2   4  10   36.44    1.97
   2   4  10   33.98    3.75
  -2  -4 -11    0.97    0.63
  -2  -4 -11    1.05    0.64
  -2  -4 -11    1.05    0.64
   2   4  11    0.70    0.47
  -2  -4 -12    2.59    0.77
  -2  -4 -12    2.76    0.62
  -2  -4 -12    2.74    0.68
   2   4  12    3.52    1.26
  -2  -4 -13    1.84    0.52
  -2  -4 -13    1.31    0.58
  -2  -4 -14    3.25    0.35
  -2  -4 -14    6.38    0.61
   2   5 -12   13.09    0.63
   2   5 -12   13.22    0.80
   2   5 -11    6.65    0.69
  -2  -5  11    5.51    0.68
   2   5 -11    7.58    0.85
  -2  -5  10    0.35    0.49
   2   5 -10    0.36    0.37
   2   5 -10    1.01    0.55
  -2  -5  10    1.56    1.06
   2   5 -10    0.64    0.52
   2   5 -10    0.70    0.42
   2   5 -10    0.93    0.54
  -2  -5   9    1.10    0.62
  -2  -5   9    0.12    1.26
   2   5  -9    0.86    0.53
   2   5  -9    0.86    0.46
   2   5  -9    1.20    0.53
   2   5  -9    0.63    0.53
  -2  -5   8    4.37    0.88
  -2  -5   8    3.88    1.67
   2   5  -8    3.01    0.68
  -2  -5   8    5.81    1.64
   2   5  -8    3.72    0.72
   2   5  -8    3.43    0.68
   2   5  -8    3.78    0.80
  -2  -5   7   36.37    2.05
  -2  -5   7   32.68    3.95
   2   5  -7   34.95    1.88
   2   5  -7   31.95    1.67
   2   5  -7   34.65    1.94
  -2  -5   7   33.90    3.79
  -2  -5   6    5.63    1.66
  -2  -5   6    6.94    1.83
   2   5  -6    5.44    0.65
   2   5  -6    7.05    0.87
  -2  -5   5    4.74    1.15
  -2  -5   5    6.07    1.68
   2   5  -5    6.08    1.43
   2   5  -5    5.93    1.29
  -2  -5   5    5.60    0.79
  -2  -5   5    4.81    1.58
  -2  -5   4   14.52    2.24
   2   5  -4   10.62    1.84
  -2  -5   4   12.69    1.84
  -2  -5   4   14.70    2.12
  -2  -5   4   13.78    1.06
   2   5  -4   15.03    2.05
   2   5  -4   13.05    1.72
  -2  -5   3  373.13    9.53
  -2  -5   3  367.34    9.37
   2   5  -3  382.33   10.03
   2   5  -3  374.76    8.58
  -2  -5   3  381.78   10.10
  -2  -5   3  370.66    4.87
  -2  -5   2  116.03    5.30
  -2  -5   2  112.20    4.83
  -2  -5   2  120.21    4.24
   2   5  -2  118.58    4.61
  -2  -5   2  111.96    5.13
   2   5  -2  108.17    5.38
  -2  -5   2  120.28    2.61
  -2  -5   1    0.46    0.66
   2   5  -1    1.41    0.87
  -2  -5   1    0.88    0.60
   2   5  -1    0.66    0.77
  -2  -5   1    1.13    0.99
  -2  -5   1    1.31    0.40
   2   5   0  591.45    9.43
   2   5   0  610.95   11.33
  -2  -5   0  626.51   10.84
   2   5   0  630.93   11.30
   2   5   1 2462.64   21.12
   2   5   1 2503.18   21.50
  -2  -5  -1 2524.49   22.76
   2   5   1 2516.41   22.83
   2   5   2 1233.56   15.59
   2   5   2 1176.54   16.02
  -2  -5  -2 1206.20   16.34
   2   5   2 1202.99   14.09
   2   5   2 1189.44   15.56
   2   5   2 1184.60   15.50
   2   5   3   38.42    3.21
   2   5   3   36.35    3.10
  -2  -5  -3   34.29    2.98
   2   5   3   30.07    2.11
   2   5   3   34.89    2.96
   2   5   3   31.07    2.61
   2   5   4   48.55    3.91
   2   5   4   42.28    3.48
  -2  -5  -4   43.73    3.37
   2   5   4   45.01    3.52
   2   5   4   40.19    2.90
   2   5   5   93.33    5.72
   2   5   5   89.10    5.18
  -2  -5  -5   85.57    4.30
  -2  -5  -5   87.51    4.86
  -2  -5  -5   84.48    4.12
   2   5   5   83.52    5.05
   2   5   5   83.46    4.16
   2   5   6  271.91   10.09
   2   5   6  270.62    9.51
  -2  -5  -6  271.13    8.62
  -2  -5  -6  269.02    7.76
  -2  -5  -6  255.50    7.92
   2   5   6  266.22    9.50
   2   5   6  269.23    7.22
   2   5   7   36.38    4.00
   2   5   7   36.70    3.75
  -2  -5  -7   32.47    3.02
  -2  -5  -7   38.49    3.45
   2   5   7   29.63    3.37
  -2  -5  -8   16.74    1.18
   2   5   8   18.49    2.97
   2   5   8   16.44    2.67
  -2  -5  -8   15.57    2.36
   2   5   8   17.85    2.69
  -2  -5  -8   18.30    1.37
  -2  -5  -8   19.85    1.44
  -2  -5  -8   18.20    1.23
   2   5   9    7.41    2.10
   2   5   9    9.51    2.07
   2   5   9    8.63    1.87
  -2  -5  -9    6.60    1.03
  -2  -5  -9    7.32    1.01
  -2  -5  -9    7.75    0.92
  -2  -5  -9    8.91    1.80
  -2  -5 -10   46.69    2.39
  -2  -5 -10   45.24    2.27
  -2  -5 -10   40.85    2.19
  -2  -5 -10   44.52    2.19
   2   5  10   37.68    4.04
   2   5  10   39.87    2.16
  -2  -5 -11   42.26    2.13
  -2  -5 -11   42.54    2.16
   2   5  11   40.01    1.97
   2   5  11   38.37    3.61
  -2  -5 -12    0.33    0.52
  -2  -5 -12    0.32    0.56
  -2  -5 -13    2.37    0.57
  -2  -5 -13    2.45    0.55
  -2  -5 -14    1.34    0.34
   2   6 -12   -0.07    0.19
   2   6 -11    9.72    0.87
   2   6 -11    8.95    0.55
  -2  -6  10   25.42    1.50
   2   6 -10   25.97    1.22
   2   6 -10   28.20    1.63
   2   6 -10   27.35    1.29
   2   6 -10   27.01    1.65
  -2  -6   9    9.30    1.10
   2   6  -9    9.13    0.86
   2   6  -9    9.97    1.13
  -2  -6   9    8.32    2.00
   2   6  -9    9.71    0.99
   2   6  -9   10.17    0.99
   2   6  -9    8.34    1.06
  -2  -6   8    0.93    0.64
  -2  -6   8    0.44    1.27
   2   6  -8    0.33    0.53
   2   6  -8    0.45    0.41
   2   6  -8    0.41    0.47
   2   6  -8    0.84    0.58
  -2  -6   7    7.83    1.12
  -2  -6   7    6.43    2.13
   2   6  -7    8.04    1.03
   2   6  -7    9.65    0.95
   2   6  -7    8.34    1.04
  -2  -6   6  111.67    3.53
  -2  -6   6  111.30    7.02
  -2  -6   6  104.82    6.12
   2   6  -6  108.22    2.57
   2   6  -6  112.30    3.30
  -2  -6   5  246.05    9.86
   2   6  -5  248.10    9.36
  -2  -6   5  249.19    8.25
  -2  -6   5  236.58    8.89
  -2  -6   5  244.63    4.97
   2   6  -5  248.36    4.35
  -2  -6   4   93.11    5.23
  -2  -6   4   89.39    5.19
   2   6  -4   91.83    5.58
  -2  -6   4   89.54    5.71
  -2  -6   4   94.84    2.90
   2   6  -4   92.09    5.21
  -2  -6   3    9.99    1.83
   2   6  -3    9.79    1.87
  -2  -6   3   11.70    2.05
  -2  -6   3   11.55    1.05
  -2  -6   2   41.67    3.51
   2   6  -2   43.12    3.68
   2   6  -2   35.42    2.45
  -2  -6   2   40.48    3.40
   2   6  -2   41.72    3.82
  -2  -6   2   41.86    1.75
  -2  -6   1  350.06   10.03
   2   6  -1  329.62    9.38
  -2  -6   1  355.29    8.65
   2   6  -1  331.42   10.04
  -2  -6   1  344.90    4.72
   2   6   0   33.18    3.12
   2   6   0   32.40    2.47
  -2  -6   0   35.15    2.94
  -2  -6   0   38.22    3.35
   2   6   0   36.54    3.17
   2   6   1   13.48    1.81
   2   6   1   12.98    1.97
  -2  -6  -1   14.02    2.06
   2   6   1   15.43    2.11
  -2  -6  -1   13.37    2.01
   2   6   2  754.87   14.37
   2   6   2  748.01   13.18
  -2  -6  -2  736.97   14.20
   2   6   2  746.02   13.70
   2   6   2  731.04   12.67
   2   6   2  731.53   14.01
   2   6   3  497.97   11.84
  -2  -6  -3  475.44   11.67
   2   6   3  473.63   11.69
   2   6   3  479.53    9.82
   2   6   3  470.39   11.23
   2   6   4   53.47    4.29
   2   6   4   51.49    4.02
  -2  -6  -4   49.06    3.87
   2   6   4   52.69    4.21
   2   6   4   48.69    2.91
   2   6   4   47.08    3.61
   2   6   5   85.75    5.38
   2   6   5   94.90    6.11
  -2  -6  -5   83.57    4.71
  -2  -6  -5   87.44    5.30
   2   6   5   90.19    5.76
   2   6   5   85.65    4.83
   2   6   6   32.64    3.82
   2   6   6   32.65    3.41
  -2  -6  -6   30.49    2.90
  -2  -6  -6   31.69    3.27
   2   6   6   33.60    3.70
   2   6   6   32.02    2.96
  -2  -6  -7   62.18    2.02
   2   6   7   62.64    5.25
  -2  -6  -7   58.04    4.32
   2   6   7   64.53    5.40
   2   6   7   62.14    4.96
  -2  -6  -7   63.11    2.16
  -2  -6  -7   64.01    2.27
   2   6   8   80.57    5.95
  -2  -6  -8   85.39    2.67
   2   6   8   87.66    6.01
  -2  -6  -8   84.79    2.93
  -2  -6  -8   86.03    2.87
  -2  -6  -8   83.86    2.79
   2   6   9   46.45    4.76
  -2  -6  -9   47.90    2.37
  -2  -6  -9   47.45    2.32
  -2  -6  -9   44.43    2.09
   2   6   9   43.54    4.38
  -2  -6 -10    1.99    0.82
  -2  -6 -10    2.02    0.80
  -2  -6 -10    1.48    0.63
  -2  -6 -10    0.44    0.51
   2   6  10    1.16    0.62
   2   6  10    1.27    1.06
  -2  -6 -11    0.60    0.63
  -2  -6 -11    0.23    0.55
   2   6  11   -0.02    0.44
  -2  -6 -12    9.40    0.98
  -2  -6 -12   10.04    1.00
  -2  -6 -12    8.32    0.92
  -2  -6 -13    0.78    0.41
  -2  -6 -13    1.60    0.48
   2   7 -11    1.49    0.37
  -2  -7  10    1.49    0.46
   2   7 -10    1.13    0.35
   2   7 -10    1.23    0.51
   2   7 -10    1.46    0.51
  -2  -7   9    3.02    0.69
   2   7  -9    2.84    0.69
   2   7  -9    2.81    0.57
   2   7  -9    2.85    0.73
  -2  -7   8    0.66    0.96
  -2  -7   8    0.59    0.54
   2   7  -8    0.47    0.55
   2   7  -8    0.78    0.42
   2   7  -8    0.09    0.47
   2   7  -8    0.28    0.51
  -2  -7   7   -0.70    1.14
  -2  -7   7    0.02    0.62
   2   7  -7    0.19    0.49
   2   7  -7    0.09    0.37
   2   7  -7    0.08    0.51
  -2  -7   6    4.21    1.69
  -2  -7   6    6.37    1.05
   2   7  -6    6.41    0.92
  -2  -7   6    6.43    0.74
  -2  -7   5    1.17    1.33
  -2  -7   5    0.70    0.62
   2   7  -5    2.33    0.60
  -2  -7   5    0.12    0.43
   2   7  -4   23.10    2.82
  -2  -7   4   28.72    1.79
  -2  -7   4   29.17    3.50
   2   7  -4   28.54    3.30
  -2  -7   4   25.91    2.99
   2   7  -4   27.85    1.58
  -2  -7   4   25.89    1.37
   2   7  -4   27.85    1.40
  -2  -7   3   97.99    5.79
   2   7  -3  102.30    6.18
  -2  -7   3   99.53    3.07
  -2  -7   3   95.70    5.94
  -2  -7   2   25.24    3.00
   2   7  -2   27.24    3.15
  -2  -7   2   24.91    1.51
   2   7  -2   25.30    3.22
  -2  -7   1    2.49    1.10
   2   7  -1    1.40    0.77
  -2  -7   1    3.10    1.05
   2   7  -1    2.86    1.04
   2   7  -1    1.75    1.22
  -2  -7   0  154.80    7.21
   2   7   0  152.94    7.09
  -2  -7   0  161.19    6.64
   2   7   0  147.59    5.65
   2   7   0  144.12    7.01
  -2  -7  -1   19.26    2.63
   2   7   1   19.50    2.61
  -2  -7  -1   18.80    2.42
   2   7   1   17.72    2.31
   2   7   1   15.72    2.42
   2   7   2  307.38   10.19
  -2  -7  -2  310.66    9.92
  -2  -7  -2  318.87   10.05
   2   7   2  307.93    9.61
   2   7   2  295.54    9.23
  -2  -7  -3  360.67   10.55
   2   7   3  392.52   11.10
   2   7   3  374.59   11.36
  -2  -7  -3  385.52   11.31
   2   7   3  375.87   11.30
   2   7   3  366.77   11.29
   2   7   3  376.87    9.97
   2   7   4   75.01    5.24
  -2  -7  -4   67.59    4.52
  -2  -7  -4   72.95    5.10
   2   7   4   72.24    5.02
   2   7   4   70.35    5.28
   2   7   4   74.52    4.09
   2   7   5    6.02    1.95
  -2  -7  -5    6.09    1.30
  -2  -7  -5    5.08    1.50
  -2  -7  -5    7.27    1.75
   2   7   5    5.54    1.55
   2   7   5    6.50    1.94
   2   7   6   80.48    6.01
   2   7   6   83.44    5.82
  -2  -7  -6   78.18    4.66
  -2  -7  -6   81.72    5.58
   2   7   6   82.97    6.31
  -2  -7  -6   76.37    2.13
  -2  -7  -7  145.82    3.28
   2   7   7  153.29    8.55
  -2  -7  -7  152.04    7.12
   2   7   7  136.15    7.59
  -2  -7  -7  152.19    3.93
  -2  -7  -7  149.21    3.29
  -2  -7  -7  153.78    3.84
   2   7   8   48.26    4.84
  -2  -7  -8   52.68    2.18
   2   7   8   47.50    4.37
  -2  -7  -8   53.58    2.44
  -2  -7  -8   50.92    2.19
  -2  -7  -8   53.48    2.34
   2   7   9   -1.77    1.35
  -2  -7  -9    1.63    0.81
  -2  -7  -9    0.00    0.57
  -2  -7  -9   -0.10    0.55
   2   7   9    0.41    1.29
  -2  -7 -10    0.76    0.49
  -2  -7 -10    0.68    0.62
  -2  -7 -10   -0.20    0.71
  -2  -7 -10    0.40    0.53
   2   7  10    0.76    0.59
   2   7  10    1.18    1.09
  -2  -7 -11   32.19    1.76
  -2  -7 -11   31.32    1.66
   2   7  11   29.76    1.65
  -2  -7 -12   13.29    0.98
  -2  -7 -12   13.07    0.98
  -2  -7 -12   11.93    0.93
  -2  -7 -13   -0.10    0.37
  -2  -7 -13    0.05    0.25
   2   8 -10    2.19    0.45
   2   8 -10    2.03    0.43
  -2  -8   9    0.58    0.45
   2   8  -9    0.52    0.39
   2   8  -9    0.61    0.44
   2   8  -9    0.76    0.44
  -2  -8   8   -0.01    0.48
   2   8  -8   -0.27    0.45
   2   8  -8   -0.43    0.51
   2   8  -8   -0.06    0.49
  -2  -8   7    9.81    2.01
  -2  -8   7   10.45    1.18
   2   8  -7   11.20    1.14
   2   8  -7   11.80    1.14
  -2  -8   6   36.35    3.95
   2   8  -6   39.48    1.98
  -2  -8   6   39.81    1.80
  -2  -8   6   38.46    2.17
  -2  -8   5   96.05    6.35
  -2  -8   5  100.99    3.52
   2   8  -5  104.43    3.05
  -2  -8   5  103.02    2.98
  -2  -8   4    1.01    0.63
   2   8  -4    0.62    0.62
  -2  -8   4    1.30    0.68
   2   8  -4    2.49    0.52
  -2  -8   4    1.35    0.60
   2   8  -3    3.69    1.33
  -2  -8   3    3.09    1.21
  -2  -8   3    4.19    0.78
   2   8  -3    3.94    0.74
   2   8  -2   40.57    4.44
   2   8  -2   46.10    4.33
  -2  -8   2   44.72    4.19
  -2  -8   2   44.54    1.99
   2   8  -2   44.55    2.07
   2   8  -1   70.05    5.57
   2   8  -1   75.70    5.38
  -2  -8   1   69.09    5.24
  -2  -8   1   69.61    2.42
   2   8  -1   69.44    2.41
   2   8   0   13.22    2.37
  -2  -8   0   12.99    2.19
   2   8   0   11.24    2.13
   2   8   0   12.20    2.41
  -2  -8   0   14.28    1.11
   2   8   1    0.40    0.86
   2   8   1    1.23    0.88
  -2  -8  -1    1.46    0.91
   2   8   1   -0.10    0.60
   2   8   1   -0.90    0.93
  -2  -8  -1   -1.33    0.89
   2   8   2    0.38    0.93
   2   8   2    0.93    0.81
  -2  -8  -2    1.75    0.96
  -2  -8  -2    0.01    0.55
   2   8   2    1.33    1.44
  -2  -8  -3   68.44    4.96
   2   8   3   64.39    5.09
  -2  -8  -3   65.06    5.00
   2   8   3   65.08    5.10
   2   8   3   65.31    4.66
  -2  -8  -3   64.09    2.12
  -2  -8  -4   45.10    3.84
   2   8   4   42.10    4.21
  -2  -8  -4   44.76    4.23
   2   8   4   43.12    4.39
  -2  -8  -4   42.16    1.71
   2   8   5   19.45    3.00
  -2  -8  -5   20.08    2.94
  -2  -8  -5   21.55    2.74
  -2  -8  -5   21.50    1.17
   2   8   5   19.54    3.17
  -2  -8  -6   15.73    2.12
  -2  -8  -6   19.87    1.22
   2   8   6   19.26    3.26
  -2  -8  -7    2.70    0.69
  -2  -8  -7    2.85    0.80
  -2  -8  -7    2.81    0.75
   2   8   7    2.61    1.66
  -2  -8  -8   56.82    2.45
   2   8   8   57.21    5.39
  -2  -8  -8   57.87    2.58
  -2  -8  -8   53.16    2.06
  -2  -8  -8   57.82    2.25
   2   8   8   57.29    5.35
   2   8   9  106.92    6.93
  -2  -8  -9  117.58    3.60
  -2  -8  -9  114.76    3.30
   2   8   9  113.02    6.94
  -2  -8 -10    0.23    0.46
  -2  -8 -10    0.50    0.68
  -2  -8 -10    0.52    0.65
  -2  -8 -10   -0.45    0.51
   2   8  10   -0.10    0.45
  -2  -8 -11   -0.31    0.40
  -2  -8 -11    0.29    0.38
  -2  -8 -11    0.08    0.48
  -2  -8 -12   -0.18    0.31
  -2  -8 -12    0.17    0.34
  -2  -8 -12   -0.12    0.25
   2   9  -9    2.96    0.39
   2   9  -9    2.89    0.47
   2   9  -9    2.88    0.45
   2   9  -8    1.58    0.48
   2   9  -8    2.37    0.52
   2   9  -8    2.11    0.47
   2   9  -7    0.09    0.44
   2   9  -7    0.67    0.43
   2   9  -6    2.01    0.59
   2   9  -6    2.54    0.60
  -2  -9   6    2.46    0.61
  -2  -9   5   10.06    1.02
   2   9  -5    7.93    0.85
  -2  -9   4   21.74    1.52
   2   9  -3    6.18    1.80
  -2  -9   3    6.11    0.87
  -2  -9   2   11.19    2.40
  -2  -9   2   10.34    1.08
   2   9  -2    8.89    1.94
   2   9  -1   12.52    2.54
   2   9  -1   14.85    2.55
  -2  -9   1   13.06    2.42
  -2  -9   1   12.64    1.19
   2   9  -1   13.52    1.26
   2   9   0    1.32    1.04
   2   9   0    0.53    0.56
   2   9   0    1.37    0.88
  -2  -9   0    3.91    1.41
  -2  -9   0    2.11    0.67
   2   9   0    2.80    0.68
   2   9   1   20.16    2.97
  -2  -9  -1   18.06    2.78
   2   9   1   21.59    2.87
   2   9   1   21.68    3.18
  -2  -9  -1   21.91    1.53
  -2  -9  -2    4.34    1.37
   2   9   2    5.02    1.60
   2   9   2    3.51    1.41
   2   9   2    4.29    1.40
   2   9   2    5.97    1.73
  -2  -9  -2    4.95    0.88
  -2  -9  -3    0.61    0.76
   2   9   3   -0.98    0.88
   2   9   3   -0.47    0.72
  -2  -9  -3    0.46    0.51
   2   9   3   -0.06    1.13
   2   9   3    1.34    0.87
  -2  -9  -4   63.34    4.45
   2   9   4   68.94    5.56
   2   9   4   75.08    5.94
  -2  -9  -4   72.00    2.43
   2   9   5   27.60    3.63
  -2  -9  -5   22.33    2.87
  -2  -9  -5   24.93    1.32
  -2  -9  -5   26.80    1.43
   2   9   5   29.46    3.95
  -2  -9  -6   -0.01    0.60
  -2  -9  -6   -0.05    0.46
   2   9   6   -1.58    1.74
  -2  -9  -7    1.75    0.58
  -2  -9  -7    1.24    0.72
  -2  -9  -7    1.49    0.66
   2   9   7    3.61    1.71
  -2  -9  -8   10.33    1.14
   2   9   8   11.29    2.26
  -2  -9  -8    9.70    1.15
  -2  -9  -8    9.60    0.97
   2   9   8    8.97    2.21
  -2  -9  -9    8.02    1.06
  -2  -9  -9    9.19    1.01
   2   9   9    9.19    2.12
  -2  -9 -10    6.10    0.73
   2   9  10    7.50    0.86
  -2  -9 -10    6.95    0.90
  -2  -9 -10    5.87    0.72
  -2  -9 -11    9.06    0.79
  -2  -9 -11    8.89    0.68
  -2  -9 -12    3.91    0.47
   2  10  -8    0.25    0.27
   2  10  -8   -0.04    0.25
   2  10  -8   -0.18    0.21
   2  10  -7   -0.15    0.32
  -2 -10   7   -0.03    0.25
   2  10  -7   -0.53    0.30
   2  10  -6    6.20    0.74
   2  10  -6    5.82    0.60
  -2 -10   6    6.31    0.72
   2  10  -5    2.61    0.57
  -2 -10   5    3.07    0.65
  -2 -10   4    1.24    0.57
   2  10  -3   -0.50    0.88
  -2 -10   3    0.67    0.60
  -2 -10   2   -0.15    0.60
  -2 -10   1   11.08    1.23
  -2 -10   0    2.15    0.75
   2  10   0   -0.09    1.21
  -2 -10  -1   30.66    1.85
   2  10   1   33.82    4.03
  -2 -10  -2   36.26    1.98
   2  10   2   31.90    3.68
  -2 -10  -3    0.54    0.53
   2  10   3   -0.35    0.73
   2  10   3   -0.02    1.28
  -2 -10  -4   17.86    1.31
   2  10   4   18.94    2.99
  -2 -10  -5   12.87    1.04
   2  10   5   12.56    2.52
  -2 -10  -6   12.53    1.25
   2  10   6   11.52    2.24
  -2 -10  -6   12.07    1.18
  -2 -10  -6   10.60    0.91
   2  10   6   11.55    2.53
  -2 -10  -7    1.91    0.70
   2  10   7    1.52    1.30
  -2 -10  -7    0.67    0.53
  -2 -10  -7    1.25    0.51
  -2 -10  -8   27.89    1.35
  -2 -10  -8   31.06    1.71
  -2 -10  -8   28.34    1.63
  -2 -10  -9   43.95    1.76
  -2 -10  -9   38.95    1.45
  -2 -10 -10    3.10    0.58
  -2 -10 -10    1.81    0.35
  -2 -10 -11    0.99    0.29
   2  11  -7    0.32    0.27
   2  11  -7    0.60    0.19
   2  11  -6    0.37    0.24
  -2 -11   6    0.16    0.31
   2  11  -5    1.06    0.31
  -2 -11   5    0.99    0.46
  -2 -11   4    9.27    1.00
  -2 -11   3   26.92    1.69
   2  11  -2    4.99    1.48
  -2 -11   2    4.54    0.87
  -2 -11   1    2.05    0.68
  -2 -11   0    8.99    1.08
  -2 -11  -1  145.22    3.90
  -2 -11  -2   86.71    2.96
  -2 -11  -3    0.63    0.51
  -2 -11  -4   19.79    1.33
   2  11   4   17.95    2.48
  -2 -11  -5   21.73    1.31
   2  11   5   18.43    2.60
  -2 -11  -6   49.73    1.96
  -2 -11  -6   56.66    2.33
  -2 -11  -7   23.69    1.31
  -2 -11  -7   24.35    1.49
   2  11   7   22.06    1.23
  -2 -11  -8    2.11    0.57
  -2 -11  -9    4.52    0.54
  -2 -11 -10    0.56    0.26
   2  12  -6   14.38    0.66
  -2 -12   5    2.04    0.40
  -2 -12   4    4.49    0.62
  -2 -12   3    0.76    0.52
  -2 -12   2   13.32    1.15
  -2 -12   1    5.09    0.85
  -2 -12   0   -0.44    0.61
  -2 -12  -1    8.93    1.02
  -2 -12  -2    0.99    0.52
  -2 -12  -3   32.47    1.60
  -2 -12  -4    6.57    0.71
  -2 -12  -4    7.69    0.90
  -2 -12  -5    1.58    0.60
  -2 -12  -6    0.03    0.46
  -2 -12  -7    3.76    0.60
  -2 -12  -8    0.95    0.33
  -2 -13   4    0.52    0.21
  -2 -13   3    0.82    0.33
  -2 -13   2    2.93    0.50
  -2 -13   1   18.07    1.08
  -2 -13   0   16.96    1.07
  -2 -13   0   15.08    0.76
  -2 -13  -1    5.18    0.68
  -2 -13  -1    4.44    0.55
  -2 -13  -2   24.54    1.18
  -2 -13  -2   23.06    1.15
  -2 -13  -3    3.05    0.44
  -2 -13  -3    3.47    0.57
  -2 -13  -4    0.17    0.36
  -2 -13  -5   16.88    0.95
  -2 -13  -6   30.07    1.11
   3 -13   0    0.25    0.21
   3 -12  -5    5.31    0.48
   3 -12  -4   -0.26    0.34
   3 -12  -4   -0.08    0.34
   3 -12  -4   -0.31    0.24
   3 -12  -3    0.64    0.41
   3 -12  -3    1.47    0.43
   3 -12  -2   -0.01    0.41
   3 -12  -2   -0.42    0.41
   3 -12  -1   26.19    1.31
   3 -12  -1   25.19    1.29
   3 -12   0    1.07    0.48
   3 -12   0    0.47    0.42
  -3  12  -1    0.84    0.40
   3 -12   2    5.59    0.51
  -3  12  -2    7.33    0.70
   3 -12   3   18.48    0.88
  -3  12  -3   19.43    1.03
   3 -12   4    7.41    0.58
   3 -12   5    0.24    0.20
   3 -11  -7    7.72    0.58
   3 -11  -7    8.96    0.62
   3 -11  -6    3.60    0.56
   3 -11  -5    9.48    0.88
   3 -11  -5    9.88    0.91
   3 -11  -5    8.14    0.58
   3 -11  -4    1.52    0.56
   3 -11  -4    1.58    0.58
   3 -11  -3    5.84    0.85
   3 -11  -3    5.64    0.87
   3 -11  -2    4.40    0.81
   3 -11  -2    3.68    0.77
   3 -11  -2    3.63    0.79
   3 -11  -1    8.82    0.99
  -3  11   1    7.04    0.71
   3 -11   0   25.37    1.46
  -3  11   0   24.56    1.40
   3 -11   1    3.80    0.59
  -3  11  -1    4.84    0.78
   3 -11   1    4.86    0.70
   3 -11   2    4.69    0.72
  -3  11  -2    5.29    0.84
   3 -11   3    0.41    0.48
  -3  11  -3    0.17    0.52
   3 -11   4    3.49    0.62
  -3  11  -4    3.43    0.69
   3 -11   5    1.21    0.48
  -3  11  -5    1.13    0.48
   3 -11   6   -0.63    0.41
   3 -11   7   -0.12    0.26
   3 -10  -8    0.79    0.35
   3 -10  -8    0.91    0.37
   3 -10  -7    0.00    0.21
   3 -10  -7    0.18    0.42
   3 -10  -6   -0.07    0.28
   3 -10  -6    0.78    0.55
   3 -10  -5    0.74    0.60
   3 -10  -5    0.86    0.64
   3 -10  -4    0.16    0.60
   3 -10  -4    0.95    0.69
   3 -10  -4    0.29    0.62
  -3  10   3   -0.46    1.25
   3 -10  -3    0.13    0.63
   3 -10  -3   -0.17    0.62
   3 -10  -3   -0.76    0.74
   3 -10  -2    0.66    0.65
   3 -10  -2    0.26    0.66
  -3  10   1   20.56    1.33
  -3  10   1   18.41    3.02
   3 -10  -1   19.61    1.49
   3 -10   0   -0.08    0.54
  -3  10   0    0.10    0.51
   3 -10   0   -0.43    0.43
  -3  10  -1    3.54    1.87
   3 -10   1    3.11    0.65
  -3  10  -1    3.64    0.78
   3 -10   1    2.89    0.65
  -3  10  -2    1.10    1.50
   3 -10   2    3.13    0.62
  -3  10  -2    3.95    0.85
   3 -10   2    3.34    0.69
  -3  10  -3    3.40    0.86
   3 -10   3    2.83    0.66
  -3  10  -4   -0.12    0.62
   3 -10   4    0.54    0.60
  -3  10  -5   -0.21    0.59
   3 -10   5   -0.45    0.57
  -3  10  -6    0.23    0.51
   3 -10   6    0.37    0.54
  -3  10  -7    0.19    0.37
   3 -10   7    0.83    0.48
   3 -10   8    4.06    0.50
   3  -9  -9    5.99    0.63
   3  -9  -8   12.07    1.00
   3  -9  -8   10.11    0.76
   3  -9  -7    1.56    0.54
   3  -9  -7    1.15    0.44
   3  -9  -7    1.30    0.65
   3  -9  -6   31.88    1.83
   3  -9  -6   30.54    1.80
  -3   9   5    1.69    1.07
   3  -9  -5    0.80    0.65
   3  -9  -5   -0.31    0.67
   3  -9  -5    0.86    0.67
   3  -9  -4   47.98    2.28
   3  -9  -4   47.53    2.33
   3  -9  -4   47.65    2.30
   3  -9  -3   33.58    1.99
   3  -9  -3   33.58    1.97
  -3   9   3   31.10    3.98
   3  -9  -2    1.28    0.67
  -3   9   2   -1.02    1.50
   3  -9  -1   11.57    1.17
  -3   9   1   10.64    1.03
  -3   9   1   10.05    2.39
  -3   9   0  102.68    6.67
   3  -9   0  108.96    3.23
  -3   9   0   98.64    5.61
  -3   9   0  107.26    3.19
   3  -9   0  100.63    2.76
  -3   9  -1  110.79    6.56
  -3   9  -1  109.62    6.36
   3  -9   1  112.89    3.24
  -3   9  -1  113.95    3.44
   3  -9   1  116.10    3.21
  -3   9  -2   21.49    3.09
   3  -9   2   20.01    1.52
  -3   9  -2   24.73    1.76
   3  -9   2   21.72    1.39
  -3   9  -3    0.30    0.94
  -3   9  -3    2.39    1.23
   3  -9   3    0.76    0.48
  -3   9  -3   -0.01    0.61
   3  -9   3    0.43    0.56
  -3   9  -4    0.78    1.04
  -3   9  -4    2.69    1.32
  -3   9  -4    1.76    0.67
   3  -9   4    2.66    0.73
  -3   9  -5    2.26    0.78
   3  -9   5    2.78    0.82
  -3   9  -6   15.60    1.35
   3  -9   6   15.81    1.38
  -3   9  -7   20.84    1.35
   3  -9   7   21.48    1.49
  -3   9  -8    1.73    0.41
  -3   9  -8    1.88    0.37
   3  -9   8    2.48    0.62
  -3   9  -9    2.06    0.31
   3  -9   9    2.88    0.45
  -3   9 -10    1.00    0.23
   3  -8 -10    1.70    0.44
   3  -8 -10    1.90    0.40
   3  -8  -9    0.46    0.37
   3  -8  -9    1.34    0.53
   3  -8  -9    0.16    0.48
   3  -8  -8    2.06    0.57
   3  -8  -8    4.30    0.76
   3  -8  -8    2.94    0.69
   3  -8  -7   72.57    2.48
   3  -8  -7   70.35    2.53
   3  -8  -7   78.68    2.81
   3  -8  -6   18.91    1.29
   3  -8  -6   22.61    1.64
   3  -8  -6   19.77    1.40
  -3   8   6   20.03    3.07
   3  -8  -6   20.37    1.57
   3  -8  -5    9.58    1.10
   3  -8  -5   11.05    1.26
  -3   8   5    9.26    2.03
  -3   8   5    6.48    2.00
   3  -8  -5    9.16    0.94
   3  -8  -5   11.28    1.23
   3  -8  -4    2.38    0.72
   3  -8  -4    2.72    0.80
   3  -8  -4    2.48    0.80
  -3   8   4    0.53    1.26
  -3   8   4    3.28    1.80
   3  -8  -3   33.16    1.90
   3  -8  -3   38.39    2.06
  -3   8   3   30.73    3.91
   3  -8  -3   43.21    4.32
  -3   8   3   36.06    4.30
  -3   8   2   45.82    4.69
   3  -8  -2   46.68    2.23
   3  -8  -2   50.59    4.64
  -3   8   2   49.65    4.92
  -3   8   1   27.71    3.18
  -3   8   1   31.99    3.97
  -3   8   1   25.24    3.53
  -3   8   1   26.18    1.42
   3  -8  -1   29.46    3.50
  -3   8   0   11.07    2.51
  -3   8   0   10.96    2.30
   3  -8   0   14.06    1.06
   3  -8   0   10.91    2.10
  -3   8   0   13.60    1.20
   3  -8   0   13.78    2.39
   3  -8   1   37.84    3.97
  -3   8  -1   35.27    3.92
  -3   8  -1   37.93    3.94
   3  -8   1   40.69    3.98
  -3   8  -1   41.56    2.05
   3  -8   1   40.42    1.86
   3  -8   2    8.80    2.03
  -3   8  -2    8.82    2.20
  -3   8  -2    7.52    1.83
   3  -8   2   10.68    2.15
   3  -8   2   11.84    1.17
  -3   8  -2   11.67    1.22
   3  -8   3    4.84    0.88
   3  -8   3    4.10    1.42
  -3   8  -3    2.29    1.11
   3  -8   3    8.03    1.95
  -3   8  -3    6.80    2.09
  -3   8  -3    4.50    0.93
  -3   8  -4    3.55    1.66
  -3   8  -4    2.81    1.47
  -3   8  -4    5.69    0.99
   3  -8   4    4.56    0.91
  -3   8  -5   15.85    2.47
  -3   8  -5   18.66    3.19
  -3   8  -5   21.97    1.65
   3  -8   5   21.99    1.69
  -3   8  -6   94.42    3.14
   3  -8   6   99.44    3.34
  -3   8  -7   60.66    2.40
   3  -8   7   60.61    2.55
  -3   8  -8    1.42    0.52
   3  -8   8    0.37    0.52
  -3   8  -9    5.31    0.58
   3  -8   9    5.10    0.72
  -3   8 -10    0.29    0.31
  -3   8 -10   -0.14    0.23
  -3   8 -10   -0.25    0.30
   3  -8  10    0.20    0.26
   3  -7 -11    1.43    0.40
   3  -7 -11    0.32    0.28
   3  -7 -10    2.20    0.63
   3  -7 -10    1.61    0.54
   3  -7 -10    1.55    0.48
   3  -7 -10    0.50    0.37
   3  -7 -10    1.13    0.48
   3  -7  -9    1.24    0.62
   3  -7  -9    1.03    0.65
   3  -7  -9    0.72    0.58
   3  -7  -9    0.41    0.46
   3  -7  -9    0.82    0.48
   3  -7  -9    0.38    0.37
   3  -7  -8    6.83    0.95
   3  -7  -8    5.39    0.78
   3  -7  -8    6.87    0.98
   3  -7  -8    6.61    0.97
   3  -7  -7   -0.16    0.60
   3  -7  -7    0.14    0.57
  -3   7   6   47.93    3.96
   3  -7  -6   51.63    2.13
   3  -7  -6   55.04    2.50
   3  -7  -6   51.37    2.23
  -3   7   6   53.87    5.02
   3  -7  -6   54.94    2.44
   3  -7  -5    8.97    2.14
   3  -7  -5    6.06    0.96
  -3   7   5    4.98    1.64
  -3   7   5    6.97    2.15
   3  -7  -5    3.96    0.88
   3  -7  -5    5.63    0.80
   3  -7  -5    6.56    0.90
   3  -7  -4   36.78    4.13
  -3   7   4   33.08    4.22
  -3   7   4   27.75    3.53
   3  -7  -4   33.53    1.84
   3  -7  -4   33.22    1.52
   3  -7  -4   31.92    1.81
   3  -7  -4   31.89    1.83
  -3   7   3   32.38    1.65
  -3   7   3   34.55    4.20
  -3   7   3   32.14    3.82
   3  -7  -3   31.51    1.74
   3  -7  -3   32.48    3.87
  -3   7   2    0.75    0.79
  -3   7   2    1.16    1.64
  -3   7   2    2.24    1.09
  -3   7   2    2.54    1.68
  -3   7   2    1.81    0.57
   3  -7  -2    1.05    1.13
   3  -7  -1   18.30    2.37
  -3   7   1   17.15    3.00
  -3   7   1   19.55    2.70
  -3   7   1   18.41    1.37
  -3   7   1   20.67    3.14
   3  -7  -1   16.03    2.42
   3  -7  -1   17.67    2.75
   3  -7   0   56.36    4.44
  -3   7   0   58.62    5.05
  -3   7   0   60.72    4.80
  -3   7   0   56.82    4.77
   3  -7   0   58.98    4.68
  -3   7  -1  250.13    9.41
  -3   7  -1  262.72   10.40
  -3   7  -1  249.36    9.80
   3  -7   1  248.66    9.60
  -3   7  -1  250.20    4.47
   3  -7   1  266.68   10.13
   3  -7   2   76.63    5.51
  -3   7  -2   75.91    4.98
  -3   7  -2   80.47    5.88
  -3   7  -2   73.24    2.26
   3  -7   2   77.37    5.52
   3  -7   2   70.74    2.38
  -3   7  -2   76.23    2.63
   3  -7   3   14.79    1.30
  -3   7  -3   16.00    2.83
  -3   7  -3   14.59    1.19
   3  -7   3   13.85    2.43
   3  -7   3   18.86    2.82
  -3   7  -3   16.50    1.34
   3  -7   4    0.08    0.57
  -3   7  -4   -0.45    1.34
  -3   7  -4    0.87    0.93
  -3   7  -4    0.51    0.66
   3  -7   4    1.06    0.92
  -3   7  -4   -1.59    0.97
   3  -7   4    1.51    0.94
  -3   7  -4    0.62    0.53
   3  -7   5  162.21    4.16
   3  -7   5  166.75    8.44
  -3   7  -5  170.45    8.73
  -3   7  -5  154.38    8.62
  -3   7  -5  144.52    7.41
  -3   7  -5  161.83    4.10
  -3   7  -6  303.84    5.60
   3  -7   6  304.42    5.75
  -3   7  -7   12.75    2.72
   3  -7   7   10.14    1.19
  -3   7  -7   10.14    1.12
   3  -7   8   17.57    1.42
  -3   7  -8   16.18    1.20
   3  -7   9    0.42    0.49
   3  -7  10   13.41    0.94
  -3   7 -10   13.80    1.00
  -3   7 -11   13.61    0.90
  -3   7 -11   13.06    0.79
  -3   7 -11   12.91    0.76
   3  -6 -11   14.68    1.01
   3  -6 -11   13.23    0.90
   3  -6 -11   13.94    0.90
   3  -6 -10    8.06    0.90
   3  -6 -10    8.76    1.05
   3  -6 -10    8.98    1.01
   3  -6 -10    8.21    0.89
   3  -6 -10    8.17    0.94
   3  -6 -10    6.96    0.78
   3  -6  -9    0.81    0.53
   3  -6  -9    1.09    0.56
   3  -6  -9    0.31    0.63
   3  -6  -9    0.16    0.49
   3  -6  -9    0.88    0.56
   3  -6  -9    0.57    0.53
  -3   6   8    2.36    1.05
   3  -6  -8    0.87    0.72
   3  -6  -8    1.31    0.58
   3  -6  -8    0.84    0.62
   3  -6  -8    0.70    0.50
   3  -6  -8    0.96    0.53
   3  -6  -7   65.26    2.22
  -3   6   7   68.11    5.30
   3  -6  -7   69.58    2.72
   3  -6  -7   65.01    2.42
   3  -6  -7   68.82    2.70
  -3   6   6  198.23    8.21
   3  -6  -6  195.70    3.62
   3  -6  -6  199.28    4.51
  -3   6   6  199.63    9.05
   3  -6  -6  197.34    4.32
   3  -6  -6  194.82    4.38
   3  -6  -6  194.45    9.27
  -3   6   5   44.93    4.23
   3  -6  -5   47.20    2.16
   3  -6  -5   46.36    1.85
  -3   6   5   49.66    4.69
   3  -6  -5   47.31    2.00
   3  -6  -5   48.42    2.15
   3  -6  -5   51.51    4.89
   3  -6  -4    0.11    0.47
   3  -6  -4    1.37    1.12
  -3   6   4    0.36    0.40
  -3   6   4   -0.22    1.07
   3  -6  -4    0.13    0.46
  -3   6   4    0.93    1.24
   3  -6  -4    0.25    0.41
   3  -6  -4    0.13    0.50
  -3   6   3    5.55    1.73
  -3   6   3    6.26    0.78
   3  -6  -3    6.67    1.88
  -3   6   3    6.44    1.35
  -3   6   3    5.27    1.94
  -3   6   2  219.89    9.14
  -3   6   2  219.07    4.02
   3  -6  -2  217.41    8.88
  -3   6   2  225.60    7.69
  -3   6   2  224.43    9.14
  -3   6   1  182.17    8.16
  -3   6   1  185.17    3.75
   3  -6  -1  188.98    7.63
   3  -6  -1  188.98    7.99
   3  -6  -1  185.04    7.10
  -3   6   0   20.60    2.91
  -3   6   0   23.58    2.93
  -3   6   0   22.84    1.41
   3  -6   0   22.45    2.80
   3  -6   0   24.94    2.81
  -3   6  -1   44.78    4.02
  -3   6  -1   49.87    4.30
  -3   6  -1   49.40    2.04
  -3   6  -1   52.35    3.98
   3  -6   1   47.05    4.06
   3  -6   1   48.84    4.03
   3  -6   2    8.83    1.91
   3  -6   2    9.16    1.93
  -3   6  -2   10.44    2.13
  -3   6  -2   11.36    2.22
  -3   6  -2    8.54    1.68
   3  -6   3  174.09    8.05
  -3   6  -3  172.43    8.40
   3  -6   3  176.89    7.97
  -3   6  -4   35.84    4.07
  -3   6  -4   36.82    1.75
   3  -6   4   34.56    3.70
  -3   6  -4   36.98    1.76
   3  -6   4   33.64    3.54
  -3   6  -4   34.88    3.78
  -3   6  -5    2.00    1.39
  -3   6  -5    3.72    1.35
  -3   6  -5    3.60    0.76
   3  -6   5    2.65    1.20
  -3   6  -5    4.30    0.77
  -3   6  -5    2.67    0.52
  -3   6  -5    4.98    1.72
   3  -6   6   58.47    2.46
  -3   6  -6   55.66    5.25
  -3   6  -6   52.52    2.39
   3  -6   6   55.63    4.83
  -3   6  -6   52.50    2.06
  -3   6  -6   50.83    2.19
  -3   6  -6   60.89    5.29
   3  -6   7  206.37    4.08
  -3   6  -7  205.14    9.75
   3  -6   7  206.42    8.33
  -3   6  -7  214.53    4.47
  -3   6  -7  212.41    4.27
  -3   6  -7  219.22    4.82
   3  -6   7  213.31    4.68
  -3   6  -8    0.40    0.53
   3  -6   8    1.20    0.65
   3  -6   8    0.93    0.46
  -3   6  -9    0.13    0.52
   3  -6   9    0.56    0.53
   3  -6   9    0.32    0.40
   3  -6  10   -0.09    0.41
   3  -6  10   -0.18    0.35
  -3   6 -11    8.68    0.85
  -3   6 -11    8.41    0.74
  -3   6 -12   12.66    0.82
  -3   6 -12   13.89    0.81
   3  -5 -12    1.11    0.27
   3  -5 -11    4.51    0.77
   3  -5 -11    3.35    0.58
   3  -5 -11    5.01    0.80
   3  -5 -11    2.95    0.66
   3  -5 -11    3.33    0.61
   3  -5 -10    3.24    0.87
   3  -5 -10    3.04    0.67
   3  -5 -10    2.49    0.81
   3  -5 -10    2.89    0.79
   3  -5 -10    4.19    0.83
   3  -5 -10    5.02    0.83
   3  -5  -9    1.41    0.66
   3  -5  -9    2.97    0.79
   3  -5  -9    1.75    0.71
   3  -5  -9    2.65    0.77
   3  -5  -9    2.37    0.67
   3  -5  -8    1.00    0.64
   3  -5  -8    0.70    0.58
   3  -5  -8    0.32    0.61
   3  -5  -8   -0.69    0.67
   3  -5  -8    0.36    0.67
   3  -5  -8    0.66    0.71
   3  -5  -8    0.33    0.52
   3  -5  -7    0.01    1.31
   3  -5  -7    0.71    0.65
   3  -5  -7    1.22    0.67
   3  -5  -7    1.27    0.60
  -3   5   7   -0.37    1.47
   3  -5  -7    0.78    0.67
   3  -5  -7   -0.51    0.64
   3  -5  -7    0.33    0.47
   3  -5  -7    0.85    0.70
   3  -5  -6   11.54    1.11
  -3   5   6    8.48    1.65
   3  -5  -6   12.62    1.04
   3  -5  -6   12.00    1.13
   3  -5  -6   10.71    1.10
   3  -5  -6   10.04    1.07
  -3   5   6    9.13    2.29
   3  -5  -6   11.72    1.17
   3  -5  -6    9.84    0.89
   3  -5  -6    8.84    2.20
   3  -5  -5   54.98    2.03
  -3   5   5   52.62    4.35
   3  -5  -5   55.97    2.15
   3  -5  -5   52.61    2.03
  -3   5   5   54.58    4.71
   3  -5  -5   54.95    2.08
   3  -5  -5   54.28    4.79
  -3   5   4   25.49    3.08
  -3   5   4   21.67    2.38
  -3   5   4   26.13    1.24
   3  -5  -4   21.91    3.01
  -3   5   4   23.56    3.11
  -3   5   3    2.38    0.98
  -3   5   3    2.01    1.14
  -3   5   3    2.36    0.50
   3  -5  -3    1.52    1.06
  -3   5   3    1.36    1.23
  -3   5   3    0.56    0.61
  -3   5   2    6.62    1.35
  -3   5   2    7.06    1.74
  -3   5   2    7.41    0.77
   3  -5  -2    7.97    1.74
   3  -5  -2    4.40    1.01
  -3   5   2    6.32    1.79
  -3   5   2    8.33    1.39
  -3   5   1   31.70    3.22
  -3   5   1   32.11    2.92
  -3   5   1   32.07    1.47
   3  -5  -1   30.05    2.87
   3  -5  -1   31.30    3.14
   3  -5  -1   30.51    2.69
  -3   5   1   31.19    3.18
  -3   5   1   28.87    2.60
  -3   5   0    3.01    1.18
  -3   5   0    3.03    0.63
   3  -5   0    2.60    1.11
   3  -5   0    1.58    0.87
  -3   5   0    2.60    1.26
  -3   5  -1    5.28    1.56
  -3   5  -1    4.43    0.69
   3  -5   1    5.69    1.44
   3  -5   1    3.84    1.38
  -3   5  -2  117.71    5.81
  -3   5  -2  118.24    6.24
  -3   5  -2  113.96    2.82
  -3   5  -2  113.06    4.98
   3  -5   2  114.10    5.88
   3  -5   2  117.35    6.06
   3  -5   3    6.53    1.69
   3  -5   3    7.50    1.72
  -3   5  -3    8.15    1.90
   3  -5   4    2.53    1.21
  -3   5  -4    0.72    0.76
   3  -5   4    2.62    1.07
  -3   5  -4    1.05    1.34
   3  -5   5   54.41    4.47
   3  -5   5   51.75    4.35
  -3   5  -5   54.40    4.79
  -3   5  -5   49.96    3.86
  -3   5  -5   56.22    4.72
  -3   5  -6   34.50    3.97
   3  -5   6   36.10    3.88
  -3   5  -6   35.50    1.80
   3  -5   6   33.61    3.60
  -3   5  -6   31.13    1.50
  -3   5  -6   34.21    1.56
  -3   5  -6   32.37    3.70
   3  -5   7   27.40    3.60
  -3   5  -7   31.42    3.83
  -3   5  -7   29.03    1.73
   3  -5   7   24.05    3.01
  -3   5  -7   30.49    1.71
  -3   5  -7   28.29    1.43
  -3   5  -7   32.85    3.91
  -3   5  -8    5.33    0.88
  -3   5  -8    3.86    0.87
   3  -5   8    4.35    1.87
  -3   5  -8    5.46    1.70
   3  -5   9   22.77    3.32
  -3   5  -9   25.97    1.74
   3  -5   9   26.22    1.63
  -3   5 -10    0.16    0.58
   3  -5  10    0.24    0.42
  -3   5 -11    7.20    0.96
  -3   5 -11    7.77    0.79
   3  -5  11    7.64    0.77
  -3   5 -12    0.88    0.42
  -3   5 -13    1.78    0.33
  -3   5 -13    0.79    0.24
  -3   5 -13    1.59    0.31
   3  -4 -12    0.22    0.26
   3  -4 -11    0.88    0.47
   3  -4 -11    0.70    0.59
   3  -4 -11    0.96    0.63
   3  -4 -11    0.56    0.61
   3  -4 -11    0.97    0.56
   3  -4 -10   -0.12    0.52
   3  -4 -10   -0.96    0.72
   3  -4 -10    0.38    0.67
   3  -4 -10    0.58    0.58
   3  -4 -10   -0.13    0.62
   3  -4 -10    0.48    0.60
   3  -4 -10    0.87    0.56
   3  -4 -10   -0.14    0.56
   3  -4  -9    1.49    0.70
   3  -4  -9    2.18    0.75
   3  -4  -9    1.54    0.64
   3  -4  -9    3.09    0.69
   3  -4  -9    2.06    0.71
   3  -4  -9    1.96    0.76
   3  -4  -9    2.48    0.68
   3  -4  -9    2.88    0.80
   3  -4  -8    5.09    0.85
   3  -4  -8    3.20    0.73
   3  -4  -8    3.86    0.79
   3  -4  -8    4.09    0.74
   3  -4  -8    5.61    0.98
   3  -4  -8    3.39    0.77
   3  -4  -8    4.57    0.93
   3  -4  -8    5.66    0.90
   3  -4  -8    5.10    0.92
   3  -4  -7   12.87    2.49
   3  -4  -7   13.31    1.14
  -3   4   7   13.55    2.09
   3  -4  -7   14.25    1.23
   3  -4  -7   13.90    1.09
   3  -4  -7   14.52    1.31
  -3   4   7   12.81    2.30
   3  -4  -7   13.92    1.25
   3  -4  -7   13.64    1.20
   3  -4  -7   12.61    1.18
   3  -4  -6   43.45    1.79
  -3   4   6   44.21    3.84
   3  -4  -6   43.30    1.90
   3  -4  -6   44.59    1.73
  -3   4   6   39.13    3.50
  -3   4   6   42.18    4.00
   3  -4  -6   43.02    1.97
   3  -4  -6   45.07    4.37
   3  -4  -6   43.83    1.83
   3  -4  -6   41.33    1.69
   3  -4  -5   31.02    3.55
  -3   4   5   31.82    2.77
  -3   4   5   28.97    3.07
  -3   4   5   31.10    3.36
   3  -4  -4    1.04    0.96
  -3   4   4    0.40    0.73
  -3   4   4    0.79    1.04
  -3   4   4    0.12    0.95
   3  -4  -3   10.18    1.95
  -3   4   3    7.77    1.49
  -3   4   3   10.71    1.42
  -3   4   3    9.95    1.92
   3  -4  -2   75.88    4.59
   3  -4  -2   68.00    3.45
  -3   4   2   67.54    3.88
  -3   4   2   68.44    4.33
  -3   4   2   73.37    3.56
  -3   4   2   70.79    4.47
   3  -4  -2   68.93    3.29
   3  -4  -1  134.71    5.73
  -3   4   1  133.89    5.42
  -3   4   1  136.11    5.80
  -3   4   1  136.19    5.93
  -3   4   1  141.46    5.02
   3  -4  -1  137.96    5.11
  -3   4   0  100.91    4.77
  -3   4   0  101.86    5.00
  -3   4   0  103.16    2.39
   3  -4   0  104.76    4.98
   3  -4   0   99.89    4.62
  -3   4   0  105.17    4.96
  -3   4  -1  206.11    6.90
  -3   4  -1  203.19    3.39
   3  -4   1  208.06    7.15
  -3   4  -1  206.00    6.51
   3  -4   1  201.50    6.96
  -3   4  -2   83.21    4.35
  -3   4  -2   84.40    2.21
   3  -4   2   86.10    4.75
   3  -4   2   84.28    4.70
  -3   4  -3   75.68    4.10
  -3   4  -3   80.77    5.02
  -3   4  -3   75.87    2.15
   3  -4   3   79.15    4.69
  -3   4  -3   76.67    4.67
   3  -4   3   81.07    4.78
   3  -4   4   45.90    3.79
   3  -4   4   43.54    3.49
  -3   4  -4   46.95    3.94
  -3   4  -4   46.83    4.01
   3  -4   4   45.88    3.48
   3  -4   5   53.90    4.24
  -3   4  -5   58.97    4.59
   3  -4   5   51.21    3.99
  -3   4  -5   53.30    4.42
  -3   4  -5   53.71    3.48
   3  -4   6   51.52    4.19
   3  -4   6   55.68    4.53
  -3   4  -6   52.16    4.49
  -3   4  -6   64.07    5.05
  -3   4  -7   52.84    2.11
   3  -4   7   51.47    4.71
  -3   4  -7   45.82    4.35
  -3   4  -7   49.87    2.01
   3  -4   7   50.68    4.12
  -3   4  -7   49.69    1.83
  -3   4  -7   50.14    4.67
   3  -4   8   17.13    2.95
  -3   4  -8   15.34    2.63
  -3   4  -8   16.91    1.35
  -3   4  -8   15.39    1.22
  -3   4  -8   16.06    1.23
  -3   4  -8   13.57    2.41
  -3   4  -9   18.43    1.34
  -3   4  -9   19.53    1.46
   3  -4   9   17.25    2.97
  -3   4  -9   18.46    1.48
   3  -4  10   13.42    2.71
  -3   4 -10   16.36    1.43
   3  -4  10   15.09    1.17
  -3   4 -11    0.83    0.59
  -3   4 -11    0.26    0.33
  -3   4 -12   16.24    1.20
  -3   4 -12   15.94    1.19
  -3   4 -13    5.41    0.56
  -3   4 -13    6.78    0.64
   3  -3 -12    3.48    0.63
   3  -3 -11   15.33    1.32
   3  -3 -11   13.73    1.18
   3  -3 -11   12.88    1.05
   3  -3 -11   14.46    1.18
   3  -3 -11   14.25    1.33
   3  -3 -11   13.35    1.24
   3  -3 -10    1.10    0.69
   3  -3 -10    1.30    0.64
   3  -3 -10    0.27    0.44
   3  -3 -10    0.07    0.50
   3  -3 -10    0.37    0.60
   3  -3 -10    1.36    0.74
   3  -3 -10    0.61    0.65
   3  -3 -10    0.67    0.57
   3  -3 -10    0.92    0.65
   3  -3  -9    0.41    0.53
   3  -3  -9    1.63    0.65
   3  -3  -9    1.84    0.74
   3  -3  -9    1.43    0.63
   3  -3  -9    1.29    0.65
   3  -3  -9    1.91    0.79
   3  -3  -9    3.00    0.80
   3  -3  -9    1.72    0.68
   3  -3  -9    1.73    0.64
   3  -3  -8   24.20    1.47
   3  -3  -8   23.70    1.64
   3  -3  -8   24.30    1.64
   3  -3  -8   26.01    1.56
   3  -3  -8   25.23    1.69
   3  -3  -8   24.78    1.68
   3  -3  -8   23.98    1.65
   3  -3  -8   22.56    1.51
   3  -3  -8   25.38    1.66
   3  -3  -7   13.03    2.48
   3  -3  -7   13.48    1.01
   3  -3  -7   15.54    1.11
   3  -3  -7   16.28    1.26
  -3   3   7   14.06    2.15
  -3   3   7   14.77    2.28
  -3   3   7   12.95    1.96
   3  -3  -7   15.16    1.26
   3  -3  -7   15.69    1.32
   3  -3  -7   14.22    1.15
   3  -3  -7   14.75    1.22
  -3   3   6    3.91    1.35
  -3   3   6    5.42    1.47
  -3   3   6    7.26    1.80
  -3   3   6    7.70    1.44
   3  -3  -6    6.08    1.73
  -3   3   5   64.43    4.35
  -3   3   5   58.36    4.02
  -3   3   5   60.25    3.82
   3  -3  -5   74.05    5.12
  -3   3   4   19.12    2.32
  -3   3   4   17.16    2.30
  -3   3   4   17.32    2.01
  -3   3   4   18.55    1.68
   3  -3  -4   20.02    2.64
  -3   3   3   15.13    2.03
  -3   3   3   17.22    2.23
  -3   3   3   17.59    1.43
  -3   3   3   16.42    1.92
  -3   3   3   20.38    1.73
   3  -3  -3   14.98    1.69
   3  -3  -3   19.08    2.38
   3  -3  -3   19.29    1.51
  -3   3   2   61.47    3.83
   3  -3  -2   61.27    2.70
  -3   3   2   62.24    2.73
  -3   3   2   58.69    3.44
   3  -3  -2   58.22    2.80
   3  -3  -2   59.51    3.76
   3  -3  -2   59.74    2.92
   3  -3  -1  313.25    6.81
  -3   3   1  327.48    6.40
  -3   3   1  322.13    7.70
   3  -3  -1  311.96    5.23
   3  -3  -1  318.53    7.90
   3  -3   0  295.48    7.13
  -3   3   0  290.09    7.33
  -3   3   0  305.93    7.45
   3  -3   0  286.28    3.69
   3  -3   0  302.50    7.17
   3  -3   1  498.89   10.01
  -3   3  -1  490.25    9.63
  -3   3  -1  497.46    9.41
   3  -3   1  485.70    9.71
  -3   3  -1  494.45    8.90
   3  -3   2    9.83    1.22
  -3   3  -2    9.33    1.43
  -3   3  -2   11.36    0.79
   3  -3   2   11.46    1.87
   3  -3   2    9.94    1.67
  -3   3  -2   12.19    1.44
   3  -3   3  278.76    6.97
  -3   3  -3  280.98    6.88
  -3   3  -3  285.76    3.52
  -3   3  -3  296.80    8.38
   3  -3   3  294.30    8.42
   3  -3   4  114.27    5.02
  -3   3  -4  112.14    5.47
  -3   3  -4  111.33    2.25
  -3   3  -4  122.13    5.85
   3  -3   4  118.90    5.66
   3  -3   5   44.54    3.47
  -3   3  -5   43.04    3.61
   3  -3   5   43.46    3.70
  -3   3  -5   41.95    3.66
   3  -3   5   43.62    3.60
   3  -3   6   48.15    3.98
  -3   3  -6   39.54    3.62
   3  -3   6   42.09    3.88
  -3   3  -6   50.44    4.21
   3  -3   6   47.97    3.81
   3  -3   7   82.99    5.64
  -3   3  -7   76.51    5.25
   3  -3   7   83.89    5.09
   3  -3   7   79.26    4.37
  -3   3  -7   83.64    5.70
   3  -3   7   76.92    5.59
   3  -3   8   -0.18    1.26
   3  -3   8    2.06    1.64
  -3   3  -8    0.28    0.78
  -3   3  -8   -0.32    0.52
  -3   3  -8    0.87    0.53
  -3   3  -8    0.11    0.47
   3  -3   9    1.26    1.11
   3  -3   9    0.83    1.17
  -3   3  -9    0.75    0.60
  -3   3  -9    1.21    0.50
  -3   3  -9    1.07    0.66
  -3   3  -9    2.25    1.19
  -3   3 -10   36.44    2.04
  -3   3 -10   38.05    2.11
   3  -3  10   33.45    4.02
  -3   3 -11    3.95    0.91
   3  -3  11    5.41    1.76
  -3   3 -11    3.36    0.77
  -3   3 -12    1.39    0.63
  -3   3 -12    1.63    0.57
  -3   3 -13    2.49    0.50
  -3   3 -13    2.33    0.46
  -3   3 -14    1.25    0.24
   3  -2 -12    8.01    0.87
   3  -2 -12    7.66    0.81
   3  -2 -11    7.97    0.79
   3  -2 -11    9.09    1.05
   3  -2 -11    9.11    0.89
   3  -2 -11    9.87    0.98
   3  -2 -11   10.30    1.17
   3  -2 -11    8.70    1.08
   3  -2 -10    2.22    0.81
   3  -2 -10    0.79    0.58
   3  -2 -10    0.74    0.50
   3  -2 -10    0.60    0.50
   3  -2 -10    1.08    0.59
   3  -2 -10    1.16    0.79
   3  -2 -10    0.61    0.58
   3  -2 -10    2.74    0.80
   3  -2  -9   36.69    2.06
   3  -2  -9   33.97    1.82
   3  -2  -9   36.96    2.08
   3  -2  -9   35.27    1.86
   3  -2  -9   36.84    1.97
   3  -2  -9   37.20    2.15
   3  -2  -9   35.55    2.08
   3  -2  -9   34.55    1.98
   3  -2  -9   34.15    1.81
  -3   2   8   55.01    3.96
   3  -2  -8   59.02    2.40
   3  -2  -8   59.53    2.45
   3  -2  -8   55.92    2.43
   3  -2  -8   58.35    2.50
   3  -2  -8   57.97    2.47
   3  -2  -8   57.48    2.41
   3  -2  -7   31.26    1.69
   3  -2  -7   31.99    1.67
   3  -2  -7   30.69    1.44
   3  -2  -7   32.19    1.71
   3  -2  -7   32.24    1.71
   3  -2  -7   31.53    1.65
  -3   2   7   34.79    3.39
  -3   2   7   31.96    3.12
  -3   2   7   27.55    2.64
   3  -2  -7   31.99    1.70
   3  -2  -6    2.55    1.50
  -3   2   6   -0.06    0.75
  -3   2   6    1.07    1.12
  -3   2   5   33.03    3.01
  -3   2   5   31.28    2.47
   3  -2  -5   30.12    2.96
   3  -2  -5   34.01    3.41
  -3   2   4   99.76    4.87
  -3   2   4   96.92    3.77
   3  -2  -4  102.34    5.39
   3  -2  -4   95.21    4.72
  -3   2   4   98.40    4.17
  -3   2   3   59.62    3.67
  -3   2   3   60.89    3.62
  -3   2   3   59.10    2.00
  -3   2   3   60.84    2.59
   3  -2  -3   64.06    3.97
   3  -2  -3   55.76    3.25
  -3   2   3   58.43    3.01
  -3   2   2   81.11    4.04
  -3   2   2   83.19    4.06
  -3   2   2   85.53    2.63
  -3   2   2   83.33    2.40
   3  -2  -2   85.11    4.14
   3  -2  -2   86.19    3.19
   3  -2  -2   82.20    3.43
  -3   2   2   87.25    3.51
  -3   2   1    0.14    0.54
  -3   2   1    0.00    0.78
   3  -2  -1   -0.07    0.70
   3  -2  -1    0.35    0.66
   3  -2  -1    0.29    0.47
   3  -2  -1   -0.12    0.58
  -3   2   1    1.04    0.95
  -3   2   0   12.71    1.50
   3  -2   0   13.16    1.39
   3  -2   0   11.89    1.03
  -3   2   0   13.42    1.69
   3  -2   0   12.82    1.44
  -3   2  -1  160.46    5.02
  -3   2  -1  167.21    4.70
   3  -2   1  171.07    5.27
  -3   2  -2  280.47    6.75
   3  -2   2  292.40    5.18
  -3   2  -2  295.46    6.18
  -3   2  -2  292.58    6.97
   3  -2   2  293.21    7.36
  -3   2  -2  286.44    5.58
   3  -2   3   64.70    3.74
  -3   2  -3   62.74    2.23
  -3   2  -3   67.09    3.76
   3  -2   3   67.71    3.06
  -3   2  -3   66.90    2.82
   3  -2   3   62.99    3.50
   3  -2   4   -0.40    1.01
  -3   2  -4    0.45    1.01
   3  -2   4    1.19    0.80
  -3   2  -4    0.37    0.78
   3  -2   4    1.16    1.02
   3  -2   5    0.96    1.03
  -3   2  -5   -0.36    0.90
   3  -2   5    0.01    0.83
  -3   2  -5    0.28    0.77
   3  -2   5    0.31    0.80
   3  -2   6   77.65    4.51
   3  -2   6   75.73    4.08
  -3   2  -6   68.81    4.68
   3  -2   6   72.87    4.79
   3  -2   6   71.80    4.58
  -3   2  -6   69.25    4.31
   3  -2   7   61.54    3.57
   3  -2   7   57.22    4.69
   3  -2   7   66.91    4.85
  -3   2  -7   53.52    4.00
   3  -2   8   59.47    5.07
   3  -2   8   57.68    5.00
  -3   2  -8   59.57    4.20
  -3   2  -8   62.57    2.23
  -3   2  -8   59.43    2.27
   3  -2   9    5.47    1.91
   3  -2   9    7.74    2.16
  -3   2  -9    3.64    1.75
  -3   2  -9    6.02    0.93
  -3   2  -9    7.23    1.02
  -3   2  -9    5.82    0.95
   3  -2  10    1.52    1.40
  -3   2 -10    1.25    0.69
  -3   2 -10    0.78    0.64
   3  -2  10    0.67    1.35
   3  -2  11   20.22    2.97
  -3   2 -11   20.88    1.63
  -3   2 -11   19.66    1.53
   3  -2  11   18.87    3.17
  -3   2 -12    4.37    0.79
  -3   2 -12    4.23    0.73
  -3   2 -12    3.92    0.84
  -3   2 -13    8.80    0.82
  -3   2 -13    8.56    0.81
  -3   2 -13    8.08    0.70
  -3   2 -14    2.74    0.38
  -3   2 -14    3.56    0.37
   3  -1 -13    2.99    0.43
   3  -1 -12    0.15    0.29
   3  -1 -12    0.59    0.45
   3  -1 -12    1.31    0.51
   3  -1 -11    7.68    0.85
   3  -1 -11    5.58    0.74
   3  -1 -11    7.48    0.97
   3  -1 -11    6.97    0.95
   3  -1 -11    6.16    0.72
   3  -1 -10   23.32    1.44
   3  -1 -10   23.73    1.48
   3  -1 -10   25.26    1.79
   3  -1 -10   26.62    1.73
   3  -1 -10   23.44    1.77
   3  -1 -10   25.35    1.70
   3  -1 -10   22.80    1.46
   3  -1  -9   50.40    2.08
   3  -1  -9   53.08    2.22
   3  -1  -9   53.92    2.44
   3  -1  -9   52.27    2.44
   3  -1  -9   52.98    2.49
   3  -1  -9   55.03    2.49
   3  -1  -9   52.50    2.36
   3  -1  -8   12.45    1.01
   3  -1  -8   14.04    1.24
   3  -1  -8   11.84    1.21
   3  -1  -8   12.18    1.21
   3  -1  -8   12.18    1.18
   3  -1  -8   11.15    1.04
   3  -1  -8   12.04    1.16
  -3   1   8   16.06    2.29
   3  -1  -8   12.56    1.11
   3  -1  -7   26.79    1.50
   3  -1  -7   22.42    1.39
   3  -1  -7   25.10    1.35
  -3   1   7   20.04    2.51
   3  -1  -7   24.89    1.52
   3  -1  -7   24.29    1.40
   3  -1  -7   25.43    1.46
   3  -1  -7   23.91    1.33
  -3   1   6   76.48    4.51
  -3   1   6   73.72    3.93
   3  -1  -6   80.28    5.26
  -3   1   5    1.15    0.68
   3  -1  -5    0.99    1.11
   3  -1  -5    0.64    0.85
  -3   1   4   20.20    1.92
   3  -1  -4   21.16    2.34
   3  -1  -4   26.31    2.72
  -3   1   3   66.79    3.66
  -3   1   3   68.08    3.06
   3  -1  -3   70.19    4.00
   3  -1  -3   69.67    3.74
   3  -1  -2  160.47    5.29
   3  -1  -2  149.21    4.80
  -3   1   2  157.25    4.72
  -3   1   2  154.63    5.15
  -3   1   2  152.68    4.04
   3  -1  -2  152.61    3.40
   3  -1  -1    7.43    1.15
   3  -1  -1   10.54    1.22
   3  -1  -1    7.26    1.05
  -3   1   1    6.89    0.50
  -3   1   1    6.72    1.08
  -3   1   1    7.12    1.17
  -3   1   1    7.24    1.21
   3  -1   0  347.90    5.94
   3  -1   0  354.01    6.64
  -3   1   0  341.11    4.99
  -3   1   0  355.20    6.76
  -3   1   0  344.34    6.56
  -3   1   0  355.95    6.92
  -3   1   0  350.67    6.92
   3  -1   1  983.17    8.34
   3  -1   1 1004.95   11.46
  -3   1  -1  950.93    9.91
  -3   1  -1  979.74   11.04
   3  -1   1 1029.86   11.67
  -3   1  -1  997.49   11.32
  -3   1  -2  581.99    8.66
   3  -1   2  578.99    8.44
   3  -1   2  570.13    5.02
   3  -1   2  571.01    8.94
  -3   1  -2  550.13    8.69
   3  -1   2  600.96    9.69
  -3   1  -3    6.49    0.78
   3  -1   3    6.57    1.15
  -3   1  -3    6.79    1.26
   3  -1   3    6.89    1.28
  -3   1  -3    6.01    0.58
   3  -1   3    6.20    1.22
   3  -1   4   20.93    1.99
  -3   1  -4   22.34    2.05
   3  -1   4   18.93    1.99
   3  -1   4   19.17    1.88
  -3   1  -4   16.45    2.02
   3  -1   4   18.12    1.95
  -3   1  -5  207.35    7.29
   3  -1   5  217.79    6.15
   3  -1   5  220.64    7.17
  -3   1  -5  201.76    6.20
   3  -1   5  215.40    6.91
   3  -1   6  658.33   10.95
   3  -1   6  680.39   13.89
   3  -1   6  678.80   13.69
  -3   1  -6  636.73   11.54
  -3   1  -7   78.19    4.82
   3  -1   7   73.81    5.13
   3  -1   7   78.30    5.16
  -3   1  -7   70.74    3.99
  -3   1  -8    6.32    1.45
   3  -1   8    7.78    1.97
   3  -1   8    7.58    1.94
  -3   1  -9    0.78    0.61
  -3   1  -9    1.10    0.86
   3  -1   9    1.14    1.01
  -3   1 -10   25.44    1.69
   3  -1  10   20.90    3.19
  -3   1 -10   26.40    1.78
  -3   1 -10   26.45    1.72
   3  -1  10   30.10    3.97
   3  -1  11   22.32    3.27
  -3   1 -11   22.34    1.69
  -3   1 -11   22.61    1.60
   3  -1  11   20.74    3.10
   3  -1  12    5.75    1.69
   3  -1  12    1.65    1.06
  -3   1 -12    4.56    0.90
  -3   1 -12    3.93    0.73
  -3   1 -12    4.48    0.82
  -3   1 -13    4.64    0.82
  -3   1 -13    3.63    0.61
  -3   1 -13    3.72    0.58
  -3   1 -14    8.73    0.61
   3   0 -13    1.42    0.33
   3   0 -12    2.25    0.57
   3   0 -12    1.94    0.43
   3   0 -11   21.10    1.17
   3   0 -11   20.37    1.39
   3   0 -10    5.01    0.77
   3   0 -10    7.08    0.99
   3   0 -10    6.51    1.07
   3   0 -10    5.59    0.87
   3   0  -9   40.28    1.78
   3   0  -9   44.84    2.27
   3   0  -9   44.08    2.18
   3   0  -9   44.24    2.28
   3   0  -9   41.64    2.00
   3   0  -9   42.59    2.10
  -3   0   9   43.12    3.78
   3   0  -9   41.63    1.77
   3   0  -8  164.32    3.94
   3   0  -8  160.42    3.96
   3   0  -8  158.90    4.02
   3   0  -8  164.53    3.95
   3   0  -8  163.20    3.71
   3   0  -8  165.13    3.87
   3   0  -8  161.85    3.29
   3   0  -7   36.89    1.71
   3   0  -7   37.87    1.71
   3   0  -7   38.23    1.81
  -3   0   7   35.31    3.46
   3   0  -7   37.78    1.65
   3   0  -7   38.65    1.72
  -3   0   6  155.49    6.71
   3   0  -6  157.10    7.33
  -3   0   6  150.56    5.45
  -3   0   5    1.68    0.72
   3   0  -5    0.07    0.84
  -3   0   5    1.52    0.87
   3   0  -4    0.41    0.96
  -3   0   4   -0.07    0.74
  -3   0   4    0.39    0.50
  -3   0   3   59.70    2.17
   3   0  -3   57.87    3.56
   3   0  -3   57.27    3.49
  -3   0   3   58.44    3.08
  -3   0   2 1325.11    9.90
   3   0  -2 1318.18   14.46
  -3   0   2 1294.58    7.01
   3   0  -2 1303.12   14.59
   3   0  -2 1312.01   10.01
  -3   0   2 1288.85   12.91
  -3   0   1  514.82    8.18
   3   0  -1  501.71    7.83
  -3   0   1  504.87    6.26
   3   0  -1  490.43    8.16
  -3   0   1  509.34    8.18
   3   0  -1  496.96    6.84
  -3   0   0   18.16    1.55
   3   0   0   18.50    1.34
   3   0   0   20.51    1.63
  -3   0   0   18.39    1.57
  -3   0  -1  276.04    5.41
   3   0   1  262.87    3.59
   3   0   1  270.00    5.74
  -3   0  -1  282.30    5.35
   3   0   2   68.41    3.02
  -3   0  -2   65.26    2.63
   3   0   2   66.13    2.19
   3   0   3  230.72    5.55
   3   0   3  224.27    5.54
   3   0   3  232.33    5.07
  -3   0  -3  219.90    4.86
   3   0   4  154.10    2.43
   3   0   4  153.94    5.22
  -3   0  -4  150.77    5.53
   3   0   4  148.48    4.68
   3   0   4  157.43    4.93
  -3   0  -4  151.04    4.36
   3   0   5   68.40    1.78
   3   0   5   71.04    3.93
  -3   0  -5   70.51    4.09
   3   0   5   72.70    3.31
   3   0   5   74.21    3.94
  -3   0  -5   67.71    3.04
   3   0   6   92.88    2.25
   3   0   6   94.75    5.04
   3   0   6   98.17    5.06
  -3   0  -6   90.35    3.59
  -3   0  -6   87.73    4.67
   3   0   6   94.87    3.80
   3   0   7   69.79    3.95
  -3   0  -7   63.38    4.15
   3   0   7   65.16    4.60
   3   0   7   64.21    4.62
   3   0   7   65.51    2.02
  -3   0  -8    5.19    1.60
  -3   0  -8    2.63    1.03
   3   0   8    4.55    1.63
   3   0   8    5.39    1.78
   3   0   9   11.56    2.54
   3   0   9    9.55    2.20
  -3   0  -9    9.21    2.10
  -3   0  -9   10.58    0.92
  -3   0  -9   10.56    1.09
   3   0  10    3.05    1.29
  -3   0 -10    1.89    0.67
  -3   0 -10    1.46    0.57
  -3   0 -10    3.93    1.40
   3   0  10    2.21    1.36
  -3   0 -11   20.48    1.52
   3   0  11   20.07    3.13
  -3   0 -11   20.92    1.66
  -3   0 -11   19.44    1.34
  -3   0 -11   19.66    1.51
   3   0  12    3.53    1.72
   3   0  12    0.95    0.98
  -3   0 -12    4.50    0.97
  -3   0 -12    2.95    0.56
  -3   0 -12    3.82    0.71
  -3   0 -13   -0.16    0.41
  -3   0 -13    0.13    0.29
  -3   0 -13    0.60    0.43
  -3   0 -13    0.37    0.33
  -3   0 -13    0.03    0.55
  -3   0 -14    1.39    0.31
   3   1 -13    0.40    0.26
   3   1 -12   -0.59    0.46
   3   1 -12    0.27    0.40
   3   1 -11    0.21    0.51
   3   1 -11    0.39    0.48
   3   1 -10   13.25    1.25
  -3  -1  10    9.96    1.73
   3   1 -10   11.03    1.10
   3   1 -10   12.22    1.10
   3   1  -9   17.85    1.23
   3   1  -9   17.76    1.37
   3   1  -9   18.03    1.37
   3   1  -9   20.71    1.63
   3   1  -9   18.99    1.48
   3   1  -8   12.64    1.26
   3   1  -8   11.25    1.11
   3   1  -8   12.85    1.05
  -3  -1   8    9.32    2.12
   3   1  -8   11.96    1.21
   3   1  -8   11.88    1.07
   3   1  -8   11.84    1.10
   3   1  -7   21.32    1.34
   3   1  -7   22.06    1.25
   3   1  -7   21.44    1.26
   3   1  -7   19.78    1.32
   3   1  -7   20.32    1.24
   3   1  -7   20.47    1.28
  -3  -1   7   19.66    2.81
   3   1  -7   23.17    1.47
   3   1  -7   17.87    2.70
   3   1  -6    0.01    0.81
  -3  -1   6   -0.93    0.63
  -3  -1   6   -0.14    0.85
   3   1  -5    2.06    1.14
  -3  -1   5    0.84    0.42
  -3  -1   5    1.10    0.94
   3   1  -4  126.64    5.67
  -3  -1   4  121.75    3.85
  -3  -1   4  125.67    5.33
   3   1  -3   13.00    1.79
  -3  -1   3   14.00    1.07
  -3  -1   3   14.10    1.78
  -3  -1   2  368.24    5.03
   3   1  -2  386.96    8.27
  -3  -1   2  393.03    6.69
   3   1  -2  376.14    6.02
  -3  -1   2  390.57    7.65
  -3  -1   1  114.85    3.00
  -3  -1   1  125.94    3.40
   3   1  -1  120.28    3.58
  -3  -1   1  121.11    3.98
  -3  -1   0  421.88    7.11
  -3  -1   0  429.65    6.54
   3   1   0  420.52    3.24
   3   1   0  432.97    7.08
  -3  -1  -1    2.21    0.80
  -3  -1  -1    1.34    0.68
   3   1   1    1.80    0.25
  -3  -1  -1    1.82    0.58
   3   1   1    1.31    0.76
  -3  -1  -2   14.87    1.59
  -3  -1  -2   16.18    1.19
  -3  -1  -2   15.19    1.08
   3   1   2   14.13    1.52
  -3  -1  -3   92.60    2.54
   3   1   3  100.51    3.87
  -3  -1  -3   98.18    4.08
   3   1   3  100.28    3.99
  -3  -1  -4  443.53    5.77
   3   1   4  465.24    8.94
   3   1   4  469.28    4.36
  -3  -1  -4  469.60    9.49
   3   1   4  469.59    8.98
   3   1   5   23.96    2.27
   3   1   5   21.85    1.09
  -3  -1  -5   21.02    2.29
   3   1   5   22.65    2.23
   3   1   6    1.10    0.93
   3   1   6    0.53    0.38
  -3  -1  -6    0.41    0.80
   3   1   6    0.86    0.82
   3   1   7    8.73    0.84
   3   1   7    7.03    1.48
  -3  -1  -7    7.23    1.48
  -3  -1  -7    4.85    1.19
   3   1   7    6.41    1.25
   3   1   7    7.94    1.71
  -3  -1  -8   12.97    2.25
  -3  -1  -8    8.74    1.53
   3   1   8    9.23    2.05
   3   1   8   10.91    2.24
   3   1   8   11.32    0.97
   3   1   9    0.01    0.38
   3   1   9    0.99    1.35
  -3  -1  -9   -0.74    0.92
  -3  -1  -9   -0.06    0.46
  -3  -1  -9   -0.12    0.62
  -3  -1  -9    0.63    0.48
  -3  -1  -9   -0.03    0.49
   3   1  10    5.33    1.82
   3   1  10    6.06    1.99
  -3  -1 -10    5.70    0.95
  -3  -1 -10    4.03    0.86
  -3  -1 -10    4.38    0.84
  -3  -1 -10    4.98    0.88
  -3  -1 -10    5.79    1.69
  -3  -1 -11   30.50    1.61
  -3  -1 -11   31.18    1.81
  -3  -1 -11   34.47    2.01
  -3  -1 -11   31.59    1.86
   3   1  11   26.88    3.57
   3   1  12    9.34    2.01
  -3  -1 -12    8.54    1.10
  -3  -1 -12    8.23    0.98
  -3  -1 -12    6.09    0.72
  -3  -1 -12    7.84    0.92
  -3  -1 -13    0.35    0.55
  -3  -1 -13    0.70    0.45
  -3  -1 -13    1.25    0.50
  -3  -1 -13   -0.27    0.41
  -3  -1 -14   -0.30    0.23
  -3  -1 -14   -0.19    0.20
   3   2 -13    0.65    0.22
   3   2 -12    1.26    0.43
   3   2 -11    2.43    0.52
   3   2 -11    2.76    0.64
  -3  -2  10    1.58    0.92
   3   2 -10    0.09    0.43
   3   2 -10   -0.25    0.43
   3   2 -10    0.20    0.50
   3   2 -10    0.81    0.54
  -3  -2   9   69.62    5.21
   3   2  -9   72.15    2.68
   3   2  -9   72.41    2.66
   3   2  -9   72.92    2.64
   3   2  -9   74.15    2.50
  -3  -2   8   82.80    5.90
   3   2  -8   86.86    2.83
   3   2  -8   87.98    2.83
   3   2  -8   86.36    2.55
   3   2  -8   90.67    3.03
   3   2  -8   89.42    3.05
   3   2  -8   86.02    2.79
   3   2  -7   16.60    2.60
   3   2  -7   13.75    1.06
   3   2  -7   15.41    1.20
   3   2  -7   15.20    1.06
  -3  -2   7   12.26    2.25
   3   2  -7   15.23    1.24
   3   2  -7   15.28    1.13
   3   2  -7   14.99    1.15
   3   2  -7   13.73    0.98
  -3  -2   6    7.97    1.29
   3   2  -6    8.33    1.83
  -3  -2   6    6.22    1.76
  -3  -2   5    3.02    0.92
   3   2  -5    1.57    1.19
  -3  -2   5    1.06    0.88
  -3  -2   4   60.14    2.73
   3   2  -4   59.11    2.76
   3   2  -4   60.15    4.02
  -3  -2   4   64.75    4.06
  -3  -2   3   72.25    2.52
  -3  -2   3   74.95    3.66
   3   2  -3   71.17    4.01
  -3  -2   3   78.15    4.07
  -3  -2   2  623.46   10.45
   3   2  -2  614.22   10.49
  -3  -2   2  622.09    9.57
  -3  -2   2  627.33    7.35
   3   2  -2  621.84   10.93
   3   2  -1  165.94    4.64
  -3  -2   1  170.13    5.10
   3   2  -1  171.10    5.21
  -3  -2   1  168.83    4.70
  -3  -2   1  163.32    4.14
   3   2   0  136.86    4.38
   3   2   0  136.16    4.31
  -3  -2   0  130.29    4.06
  -3  -2  -1   30.32    1.48
   3   2   1   29.25    2.16
   3   2   1   29.12    1.59
   3   2   1   29.35    1.88
  -3  -2  -1   27.33    1.85
  -3  -2  -1   31.00    2.12
  -3  -2  -2    2.16    0.39
   3   2   2    2.09    0.92
  -3  -2  -2    1.82    0.83
   3   2   2    2.67    0.77
   3   2   3   11.92    1.54
  -3  -2  -3   11.55    0.56
  -3  -2  -3   13.47    1.71
   3   2   3   11.04    1.42
   3   2   4   70.51    3.58
  -3  -2  -4   74.41    3.89
   3   2   4   71.03    3.66
   3   2   4   73.75    1.82
   3   2   5  385.43    8.49
  -3  -2  -5  393.34    9.23
  -3  -2  -5  413.64    9.64
   3   2   5  410.14    4.71
   3   2   5  404.43    9.32
   3   2   6   39.92    2.84
  -3  -2  -6   37.60    2.96
  -3  -2  -6   42.18    3.28
  -3  -2  -6   36.36    3.05
   3   2   6   38.31    1.59
   3   2   6   38.02    3.18
   3   2   7    5.61    1.20
  -3  -2  -7    5.21    1.30
  -3  -2  -7    5.04    1.35
  -3  -2  -7    3.17    0.95
  -3  -2  -7    4.26    1.17
   3   2   7    3.59    1.18
   3   2   7    5.94    0.74
  -3  -2  -8    6.98    1.75
   3   2   8    6.64    0.82
   3   2   8    5.37    1.43
   3   2   9   42.30    1.98
   3   2   9   42.03    3.92
  -3  -2  -9   40.42    4.09
   3   2   9   43.00    4.34
  -3  -2  -9   40.42    1.61
  -3  -2  -9   41.41    2.01
  -3  -2  -9   46.38    2.10
  -3  -2  -9   43.94    1.98
  -3  -2  -9   44.89    1.97
   3   2  10   34.98    1.82
   3   2  10   38.03    4.37
  -3  -2 -10   35.91    3.90
  -3  -2 -10   34.97    1.95
  -3  -2 -10   35.84    2.02
   3   2  10   37.23    4.15
  -3  -2 -10   40.59    2.04
  -3  -2 -10   35.89    1.95
   3   2  11   17.71    3.01
  -3  -2 -11   16.40    1.51
  -3  -2 -11   15.80    1.41
  -3  -2 -11   16.71    1.41
  -3  -2 -11   19.08    1.43
  -3  -2 -12    4.12    0.62
   3   2  12    3.08    1.10
  -3  -2 -12    4.32    0.84
  -3  -2 -12    4.68    0.77
  -3  -2 -12    2.68    0.62
  -3  -2 -13   19.30    1.29
  -3  -2 -13   16.56    0.91
  -3  -2 -14    2.70    0.43
   3   3 -12    1.74    0.39
   3   3 -12    1.45    0.27
   3   3 -11    0.66    0.46
  -3  -3  11    0.39    0.30
   3   3 -11    0.03    0.35
  -3  -3  10    6.63    0.82
  -3  -3  10    8.32    1.82
   3   3 -10    7.92    0.88
   3   3 -10    8.44    0.96
   3   3 -10    7.88    0.93
  -3  -3   9    8.09    2.06
   3   3  -9   10.29    1.14
   3   3  -9    9.41    1.01
   3   3  -9    9.31    1.03
   3   3  -9   10.18    1.15
  -3  -3   8   25.80    3.46
   3   3  -8   29.58    1.81
   3   3  -8   25.39    1.52
  -3  -3   8   22.88    3.18
   3   3  -8   26.97    1.34
   3   3  -8   28.42    1.74
   3   3  -8   27.72    1.66
   3   3  -8   27.03    1.72
  -3  -3   7   75.46    5.50
   3   3  -7   71.15    2.59
  -3  -3   7   67.21    5.20
   3   3  -7   68.82    5.13
   3   3  -7   70.98    2.48
   3   3  -7   69.67    2.45
   3   3  -7   72.52    2.58
  -3  -3   6    0.65    1.06
   3   3  -6    3.35    1.38
  -3  -3   6    0.73    0.85
  -3  -3   5   93.69    5.52
   3   3  -5   96.77    5.45
  -3  -3   5   99.96    5.52
  -3  -3   5   98.29    4.43
  -3  -3   4  225.57    7.52
  -3  -3   4  222.18    6.02
   3   3  -4  219.55    6.39
   3   3  -4  223.24    7.76
  -3  -3   4  225.57    5.65
  -3  -3   4  218.35    7.83
  -3  -3   3   61.22    3.14
  -3  -3   3   62.49    3.93
   3   3  -3   61.01    3.72
  -3  -3   3   64.02    1.65
  -3  -3   3   62.36    3.71
   3   3  -3   64.03    3.92
  -3  -3   2   30.15    2.58
   3   3  -2   26.76    2.38
  -3  -3   2   25.71    2.24
   3   3  -2   29.61    2.58
  -3  -3   2   26.06    1.73
   3   3  -1    4.00    0.69
   3   3  -1    5.78    1.18
  -3  -3   1    4.50    1.06
  -3  -3   1    4.26    0.96
  -3  -3   0    4.20    0.92
   3   3   0    5.87    0.83
   3   3   1   11.30    1.19
   3   3   1   12.17    1.59
   3   3   1   13.01    1.19
  -3  -3  -1    9.64    1.14
  -3  -3  -1   11.58    1.49
   3   3   2  805.66   11.80
   3   3   2  785.70   10.36
   3   3   2  794.06   10.58
  -3  -3  -2  781.81   11.83
  -3  -3  -2  771.22    6.52
   3   3   3  539.20    9.89
   3   3   3  532.51    9.58
   3   3   3  534.18    9.64
   3   3   3  522.65    9.86
  -3  -3  -3  529.51    7.26
  -3  -3  -3  536.98   10.35
   3   3   4  150.73    5.37
   3   3   4  158.41    5.72
   3   3   4  156.94    5.70
  -3  -3  -4  146.15    4.58
  -3  -3  -4  153.27    3.31
  -3  -3  -4  151.80    5.76
   3   3   5   23.95    2.26
   3   3   5   22.21    2.39
   3   3   5   26.91    2.56
  -3  -3  -5   22.61    2.15
  -3  -3  -5   20.06    2.26
   3   3   6  138.00    5.32
   3   3   6  133.80    6.23
   3   3   6  137.54    5.94
  -3  -3  -6  136.41    5.70
  -3  -3  -6  144.02    5.94
  -3  -3  -6  143.56    5.87
   3   3   7   -0.91    0.59
  -3  -3  -7    0.87    0.85
  -3  -3  -7   -0.50    0.65
  -3  -3  -7    0.64    0.64
   3   3   7    0.15    0.44
   3   3   7    0.14    0.88
  -3  -3  -8    8.93    1.88
   3   3   8   10.36    2.11
   3   3   8   11.38    1.11
  -3  -3  -9   14.54    2.41
   3   3   9   17.52    1.38
   3   3   9   16.23    2.59
  -3  -3  -9   18.45    1.44
  -3  -3  -9   16.17    1.21
  -3  -3  -9   19.17    1.47
  -3  -3  -9   17.33    1.25
  -3  -3 -10    5.65    1.56
   3   3  10    7.20    1.74
   3   3  10    7.26    0.96
   3   3  10    8.04    2.11
   3   3  10    7.72    1.83
  -3  -3 -10    7.44    1.04
  -3  -3 -10    6.63    1.05
  -3  -3 -10    7.31    0.95
  -3  -3 -10    7.07    0.96
  -3  -3 -10    7.50    1.00
   3   3  11   21.08    3.23
   3   3  11   20.89    1.38
  -3  -3 -11   22.07    1.69
  -3  -3 -11   24.94    1.75
  -3  -3 -11   23.68    1.64
  -3  -3 -11   22.85    1.57
  -3  -3 -12   -0.15    0.50
  -3  -3 -12    1.11    0.65
   3   3  12    0.02    1.06
  -3  -3 -13    3.32    0.63
  -3  -3 -13    1.91    0.40
  -3  -3 -14   -0.49    0.31
  -3  -3 -14    0.14    0.34
   3   4 -12    8.34    0.53
   3   4 -12    8.88    0.54
   3   4 -11    3.54    0.49
   3   4 -11    2.57    0.56
   3   4 -11    2.55    0.49
  -3  -4  10    0.29    0.44
   3   4 -10    0.87    0.45
   3   4 -10    0.17    0.42
   3   4 -10    0.18    0.45
  -3  -4   9   22.67    1.57
  -3  -4   9   19.91    3.03
   3   4  -9   25.72    1.76
   3   4  -9   25.24    1.49
   3   4  -9   27.82    1.66
   3   4  -9   24.53    1.69
  -3  -4   8   14.41    1.32
  -3  -4   8   16.78    2.88
   3   4  -8   16.60    1.38
   3   4  -8   15.11    1.14
  -3  -4   8   16.68    2.83
   3   4  -8   15.18    1.29
   3   4  -8   16.28    1.33
   3   4  -8   16.92    1.43
  -3  -4   7   42.02    2.07
  -3  -4   7   40.95    4.26
   3   4  -7   39.90    2.02
  -3  -4   7   39.95    4.18
   3   4  -7   37.91    1.87
   3   4  -7   37.09    3.59
   3   4  -7   40.13    1.97
   3   4  -7   40.06    2.06
  -3  -4   6   17.76    2.70
   3   4  -6   19.17    1.29
  -3  -4   6   16.43    2.71
   3   4  -6   17.65    1.11
   3   4  -6   19.10    2.74
   3   4  -6   17.36    1.27
  -3  -4   5    7.13    1.76
   3   4  -5    7.17    1.57
   3   4  -5    8.16    1.49
  -3  -4   5    8.33    1.92
  -3  -4   5    8.81    0.92
  -3  -4   4    4.84    1.08
  -3  -4   4    7.11    1.73
   3   4  -4    5.84    1.34
   3   4  -4    5.91    1.45
  -3  -4   4    7.74    1.79
   3   4  -4    4.94    1.21
  -3  -4   4    6.67    0.76
  -3  -4   3   31.88    3.01
  -3  -4   3   28.29    2.44
   3   4  -3   29.74    2.63
   3   4  -3   29.76    2.79
  -3  -4   3   29.54    2.82
   3   4  -3   25.91    2.63
  -3  -4   3   30.97    1.35
  -3  -4   2   15.85    1.99
  -3  -4   2   20.56    1.63
   3   4  -2   21.55    2.24
  -3  -4   2   19.20    2.15
  -3  -4   2   18.12    0.97
   3   4  -2   18.06    2.15
   3   4  -1    6.15    1.09
  -3  -4   1    7.46    1.19
  -3  -4   1    6.58    1.30
  -3  -4   1    7.20    0.60
  -3  -4   0    0.93    0.77
  -3  -4   0    0.53    0.84
   3   4   0    0.74    0.61
  -3  -4  -1    3.87    1.21
  -3  -4  -1    2.81    0.66
   3   4   1    3.36    0.85
   3   4   2    1.21    0.87
  -3  -4  -2    0.84    0.77
  -3  -4  -2    1.11    0.93
   3   4   2    0.95    0.75
   3   4   2    1.18    0.69
   3   4   3    2.61    1.05
   3   4   3    2.20    1.10
  -3  -4  -3    2.53    0.52
  -3  -4  -3    2.78    1.09
  -3  -4  -3    2.48    1.17
   3   4   3    2.51    1.11
   3   4   3    1.24    0.90
   3   4   4    0.09    0.82
   3   4   4    0.84    0.86
  -3  -4  -4    0.59    0.52
  -3  -4  -4   -0.37    0.84
  -3  -4  -4    0.11    0.78
   3   4   4    0.74    0.91
   3   4   4    0.70    0.71
   3   4   5  148.50    5.67
   3   4   5  147.21    6.40
  -3  -4  -5  150.42    6.24
  -3  -4  -5  147.40    5.25
  -3  -4  -5  155.16    6.32
   3   4   5  153.59    6.47
   3   4   5  155.70    6.54
   3   4   6   82.49    5.15
  -3  -4  -6   78.35    4.63
  -3  -4  -6   74.25    4.23
  -3  -4  -6   77.50    4.62
   3   4   6   76.27    4.87
   3   4   6   77.66    5.04
   3   4   7    4.05    1.28
  -3  -4  -7    3.58    1.19
  -3  -4  -7    4.75    1.24
  -3  -4  -7    3.62    1.16
   3   4   7    5.87    1.58
   3   4   7    3.29    1.47
  -3  -4  -8   88.21    2.58
   3   4   8   87.96    6.02
   3   4   8   94.46    3.12
   3   4   8   87.03    5.92
  -3  -4  -8   94.55    5.60
  -3  -4  -8   91.10    2.60
  -3  -4  -8   90.06    2.38
   3   4   9   65.89    5.38
   3   4   9   74.25    2.89
   3   4   9   68.38    5.42
  -3  -4  -9   67.85    4.87
  -3  -4  -9   78.18    2.87
  -3  -4  -9   73.53    2.78
  -3  -4  -9   72.18    2.59
  -3  -4  -9   75.44    2.54
   3   4  10   12.82    1.26
   3   4  10    9.75    2.13
   3   4  10   12.07    2.49
  -3  -4 -10   13.85    1.40
  -3  -4 -10   14.68    1.24
  -3  -4 -10   13.37    1.34
  -3  -4 -10   14.24    1.25
  -3  -4 -11    1.52    0.59
   3   4  11    0.81    0.50
  -3  -4 -11    1.62    0.73
  -3  -4 -11    0.91    0.67
  -3  -4 -11    2.17    0.73
  -3  -4 -12    0.40    0.45
  -3  -4 -12    0.01    0.62
  -3  -4 -12   -0.01    0.52
  -3  -4 -12    0.33    0.56
   3   4  12    0.54    0.36
   3   4  12    0.37    0.91
  -3  -4 -13   12.74    0.91
  -3  -4 -13   17.18    1.03
  -3  -4 -14    3.45    0.49
   3   5 -11    0.87    0.30
   3   5 -11    0.67    0.41
   3   5 -11    0.57    0.26
  -3  -5  10    1.45    0.49
   3   5 -10    1.66    0.42
   3   5 -10    1.73    0.52
   3   5 -10    1.67    0.61
  -3  -5   9    7.24    0.97
   3   5  -9    8.58    1.06
   3   5  -9    6.75    0.80
  -3  -5   9    8.62    2.14
   3   5  -9    8.08    0.96
   3   5  -9    8.65    1.10
  -3  -5   8   62.06    2.60
   3   5  -8   60.75    2.09
   3   5  -8   64.83    2.66
   3   5  -8   66.35    2.49
   3   5  -8   63.54    2.53
   3   5  -8   64.98    2.73
  -3  -5   7    2.17    0.74
  -3  -5   7    1.29    1.40
   3   5  -7    3.05    0.71
  -3  -5   7    0.93    1.05
   3   5  -7    2.36    0.56
   3   5  -7    2.60    0.73
   3   5  -7    2.28    0.66
  -3  -5   6   61.46    2.53
  -3  -5   6   55.69    4.99
   3   5  -6   61.38    2.38
  -3  -5   6   56.68    4.78
   3   5  -6   59.76    4.20
   3   5  -6   57.18    1.99
   3   5  -6   59.29    2.44
  -3  -5   5   14.39    2.58
   3   5  -5   11.50    1.87
   3   5  -5   14.13    2.08
  -3  -5   5   10.39    2.15
  -3  -5   5   13.20    1.16
   3   5  -5   13.12    1.09
  -3  -5   4  240.56    7.64
  -3  -5   4  234.96    8.80
   3   5  -4  246.54    8.26
   3   5  -4  231.51    8.18
  -3  -5   4  235.14    9.06
  -3  -5   4  240.21    4.35
   3   5  -4  228.56    8.37
  -3  -5   3  310.33    8.77
  -3  -5   3  295.85    9.27
   3   5  -3  310.57    9.25
   3   5  -3  314.97    8.92
  -3  -5   3  306.22    9.75
   3   5  -3  299.19    9.32
  -3  -5   3  308.65    4.62
  -3  -5   2   64.54    4.10
  -3  -5   2   65.89    3.18
   3   5  -2   65.97    3.97
  -3  -5   2   63.62    4.20
   3   5  -2   61.45    4.19
  -3  -5   2   63.39    2.00
   3   5  -1  104.16    4.52
  -3  -5   1  110.15    2.48
  -3  -5   1  107.89    4.43
  -3  -5   0    2.03    0.92
   3   5   0    2.21    1.00
   3   5   1  651.09   11.54
  -3  -5  -1  659.69   12.17
   3   5   1  625.89   11.40
   3   5   1  641.46   11.29
  -3  -5  -1  628.39    8.26
   3   5   1  621.81    9.25
  -3  -5  -1  636.73    4.58
   3   5   2    1.36    0.92
  -3  -5  -2    0.64    0.88
  -3  -5  -2    1.26    0.98
   3   5   2    0.01    0.78
   3   5   2    1.49    0.74
   3   5   2    1.83    0.87
  -3  -5  -2    1.59    0.33
   3   5   3   12.48    1.98
   3   5   3   11.57    1.29
  -3  -5  -3   11.16    1.96
  -3  -5  -3   11.46    1.91
   3   5   3   11.20    1.82
   3   5   4    6.02    1.63
  -3  -5  -4    9.52    1.83
  -3  -5  -4    6.79    1.47
   3   5   4    7.94    1.61
   3   5   5  417.40   11.57
  -3  -5  -5  418.10    8.25
  -3  -5  -5  404.88   10.85
  -3  -5  -5  408.07   10.89
  -3  -5  -5  392.93    8.03
   3   5   5  406.79   11.18
   3   5   6  324.23   10.60
  -3  -5  -6  319.32    9.91
  -3  -5  -6  313.79    8.22
   3   5   6  317.62   10.64
   3   5   6  314.51   10.70
   3   5   7   40.57    3.96
  -3  -5  -7   40.36    3.60
  -3  -5  -7   36.93    3.10
   3   5   7   38.59    3.94
   3   5   7   43.72    4.34
   3   5   8    6.96    1.99
   3   5   8    6.65    1.87
   3   5   8    6.19    1.67
  -3  -5  -8    7.18    0.86
  -3  -5  -8    7.75    0.92
  -3  -5  -8    8.78    1.04
  -3  -5  -8    6.81    1.43
  -3  -5  -9    8.16    0.99
   3   5   9    9.05    1.18
   3   5   9    6.25    1.92
  -3  -5  -9    7.52    1.05
  -3  -5  -9    7.49    1.01
  -3  -5  -9    5.73    1.40
  -3  -5  -9    7.35    0.91
   3   5  10   65.77    5.45
   3   5  10   71.81    2.89
  -3  -5 -10   69.51    2.56
  -3  -5 -10   66.81    2.68
  -3  -5 -10   68.60    2.88
  -3  -5 -10   72.13    2.88
   3   5  11   12.39    2.18
   3   5  11   10.34    1.11
  -3  -5 -11   11.41    1.30
  -3  -5 -11   10.98    1.25
  -3  -5 -11   11.80    1.10
  -3  -5 -11   11.90    1.15
  -3  -5 -12    2.37    0.53
  -3  -5 -12    1.08    0.64
  -3  -5 -12    1.45    0.53
  -3  -5 -12    1.94    0.62
   3   5  12    0.90    0.36
  -3  -5 -13    2.70    0.56
  -3  -5 -13    2.39    0.39
  -3  -5 -14    3.05    0.42
   3   6 -11   20.36    1.04
  -3  -6  10   11.98    0.90
   3   6 -10   14.63    0.95
   3   6 -10   13.60    1.12
  -3  -6   9   -0.11    0.52
   3   6  -9   -0.13    0.44
   3   6  -9    0.68    0.50
   3   6  -9    0.81    0.58
  -3  -6   8   -0.14    0.53
   3   6  -8    0.83    0.55
  -3  -6   8    1.11    1.15
   3   6  -8   -0.32    0.52
   3   6  -8   -0.13    0.53
  -3  -6   7   43.31    2.27
  -3  -6   7   45.41    4.60
   3   6  -7   45.87    2.19
   3   6  -7   43.69    1.90
   3   6  -7   41.76    2.21
  -3  -6   6  116.83    3.62
  -3  -6   6  110.53    7.14
   3   6  -6  109.86    3.23
  -3  -6   6  108.96    6.44
   3   6  -6  108.60    2.64
   3   6  -6  105.85    3.32
  -3  -6   5   16.56    1.42
   3   6  -5   16.33    2.32
  -3  -6   5   14.28    2.69
   3   6  -5   16.95    1.22
  -3  -6   5   14.96    2.52
   3   6  -5   15.05    2.29
   3   6  -5   16.51    1.27
  -3  -6   4   34.77    3.86
   3   6  -4   29.85    3.29
  -3  -6   4   37.68    3.31
  -3  -6   4   37.00    1.92
   3   6  -4   31.62    3.39
   3   6  -4   38.93    3.15
  -3  -6   3   12.41    2.06
   3   6  -3   13.69    1.96
   3   6  -3   12.71    2.11
   3   6  -3   12.34    2.13
  -3  -6   3   13.94    1.16
  -3  -6   3   12.26    2.36
  -3  -6   2  113.59    5.89
   3   6  -2  107.54    5.16
  -3  -6   2  115.23    4.56
  -3  -6   2  111.75    2.97
  -3  -6   2  106.69    5.90
   3   6  -1  205.99    7.23
  -3  -6   1  221.21    8.19
  -3  -6   1  221.89    6.95
   3   6   0    3.35    1.15
  -3  -6   0    5.10    1.25
   3   6   1  269.07    8.42
  -3  -6  -1  268.93    8.38
   3   6   1  265.16    8.02
   3   6   1  266.12    8.29
   3   6   1  264.09    6.43
  -3  -6  -1  247.71    2.99
  -3  -6  -2  462.28   11.45
   3   6   2  444.54   11.00
   3   6   2  455.93   10.13
   3   6   3    1.99    1.06
  -3  -6  -3    0.84    0.76
   3   6   3   -0.01    1.10
   3   6   3   -0.01    0.52
   3   6   4   -0.68    0.86
  -3  -6  -4    0.01    0.79
   3   6   4   -0.04    0.94
   3   6   5   68.85    4.94
  -3  -6  -5   69.17    3.84
  -3  -6  -5   65.93    4.81
   3   6   5   66.57    5.09
   3   6   6   73.41    5.23
  -3  -6  -6   60.77    4.62
   3   6   6   69.58    5.36
   3   6   6   67.57    5.34
   3   6   7   30.94    3.81
  -3  -6  -7   34.06    3.41
   3   6   7   28.11    3.40
   3   6   7   35.71    4.14
  -3  -6  -7   34.18    1.76
   3   6   8    1.36    1.29
   3   6   8    0.10    0.36
  -3  -6  -8   -0.33    0.62
  -3  -6  -8    0.30    0.58
  -3  -6  -8   -0.64    0.64
   3   6   8   -0.03    1.07
  -3  -6  -9   13.94    1.29
   3   6   9   14.81    1.46
   3   6   9   14.06    2.80
  -3  -6  -9   12.56    1.10
  -3  -6  -9   12.72    1.30
  -3  -6  -9   14.61    1.36
   3   6  10    2.02    0.70
   3   6  10    1.54    1.33
  -3  -6 -10    1.80    0.79
  -3  -6 -10    2.66    0.79
  -3  -6 -10    1.92    0.76
  -3  -6 -10    1.15    0.53
  -3  -6 -11    2.21    0.60
  -3  -6 -11    1.75    0.76
  -3  -6 -11    2.31    0.85
  -3  -6 -11    1.53    0.54
   3   6  11    1.37    0.61
  -3  -6 -12    1.12    0.51
  -3  -6 -12    0.90    0.61
  -3  -6 -13    1.40    0.47
  -3  -6 -13    1.45    0.46
   3   7 -11    1.09    0.26
   3   7 -10    1.12    0.32
   3   7 -10    1.30    0.45
  -3  -7   9    0.69    0.53
   3   7  -9    0.10    0.44
   3   7  -9    1.18    0.53
   3   7  -9    0.41    0.47
  -3  -7   8   -1.60    1.17
  -3  -7   8    0.28    0.56
   3   7  -8   -0.11    0.45
   3   7  -8    0.18    0.51
   3   7  -8    0.26    0.53
   3   7  -7    1.06    0.51
  -3  -7   7    1.72    1.43
  -3  -7   7    2.02    0.71
   3   7  -7    1.70    0.58
   3   7  -6   -0.23    0.50
  -3  -7   6   -0.09    1.11
  -3  -7   6   -0.34    0.60
   3   7  -6   -0.14    0.49
  -3  -7   5    3.10    0.82
  -3  -7   5    4.72    1.95
   3   7  -5    2.53    0.60
   3   7  -5    3.24    0.67
   3   7  -5    3.45    1.23
  -3  -7   4   10.52    2.24
   3   7  -4    8.37    1.89
  -3  -7   4   10.38    1.15
   3   7  -4    7.48    1.94
   3   7  -4    8.21    0.90
  -3  -7   4    9.00    0.81
  -3  -7   4   10.91    1.92
   3   7  -3  106.97    6.37
  -3  -7   3  101.30    3.23
   3   7  -3   90.99    5.99
  -3  -7   3   95.19    5.74
  -3  -7   3   96.31    2.53
   3   7  -3   93.49    2.42
   3   7  -2    0.18    0.75
  -3  -7   2    1.51    0.89
  -3  -7   1    0.11    0.76
   3   7  -1   -0.48    1.15
  -3  -7   1   -0.06    0.66
  -3  -7   0  348.05    9.82
  -3  -7   0  335.57   10.87
   3   7   0  342.46   10.36
   3   7   1  256.34    8.54
   3   7   1  248.21    8.92
  -3  -7  -1  257.91    8.83
  -3  -7  -1  262.82    9.66
   3   7   1  258.15    9.06
   3   7   2  249.60    9.13
  -3  -7  -2  266.62    9.26
   3   7   2  248.02    8.86
   3   7   2  248.81    8.42
   3   7   2  259.36    7.95
   3   7   3   10.80    2.06
  -3  -7  -3   11.99    2.14
   3   7   3   12.40    2.34
   3   7   3   11.51    1.75
  -3  -7  -4   21.63    2.91
   3   7   4   16.15    2.68
   3   7   5    3.76    1.41
  -3  -7  -5    2.93    1.19
   3   7   5    5.93    1.97
   3   7   6   86.95    6.27
   3   7   6   84.81    6.26
  -3  -7  -6   87.60    5.90
   3   7   6   83.49    5.89
  -3  -7  -6   81.09    2.33
  -3  -7  -6   88.79    2.81
   3   7   7   24.21    3.56
   3   7   7   25.75    3.65
  -3  -7  -7   32.26    3.46
   3   7   7   30.30    3.57
  -3  -7  -7   26.94    1.51
  -3  -7  -7   28.12    1.75
   3   7   8    0.97    1.35
  -3  -7  -8    1.18    0.52
  -3  -7  -8    2.06    0.71
  -3  -7  -8    1.20    0.62
   3   7   8    1.20    1.07
  -3  -7  -9    7.74    1.03
  -3  -7  -9    8.19    1.13
  -3  -7  -9    8.87    1.14
  -3  -7  -9    8.15    0.94
   3   7   9    7.61    1.11
   3   7   9    7.14    1.97
  -3  -7 -10    0.46    0.70
  -3  -7 -10    0.40    0.54
  -3  -7 -10    0.73    0.66
  -3  -7 -10    0.26    0.46
   3   7  10    0.70    1.25
   3   7  10    1.83    0.64
  -3  -7 -11   22.87    1.58
  -3  -7 -11   20.72    1.30
   3   7  11   21.82    1.46
  -3  -7 -12    9.24    0.77
  -3  -7 -12    9.76    0.92
  -3  -7 -13    0.73    0.31
  -3  -7 -13    0.29    0.33
   3   8 -10    7.37    0.60
   3   8  -9    0.80    0.40
   3   8  -9    0.21    0.33
   3   8  -9    0.39    0.37
   3   8  -8    3.50    0.64
   3   8  -8    3.41    0.67
   3   8  -8    3.52    0.69
   3   8  -7    5.68    0.81
   3   8  -7    5.50    0.88
  -3  -8   7    5.36    0.89
   3   8  -6   14.40    1.22
   3   8  -6   14.61    1.27
  -3  -8   6   15.48    1.41
   3   8  -5   98.30    2.94
  -3  -8   5   97.37    3.46
  -3  -8   5  100.27    2.76
   3   8  -5   99.85    3.09
   3   8  -4   -0.41    1.11
   3   8  -4    0.50    0.44
  -3  -8   4    0.98    0.55
  -3  -8   4   -1.47    0.76
   3   8  -3   16.08    2.62
   3   8  -3   21.48    3.15
   3   8  -3   19.51    1.14
  -3  -8   3   21.65    1.41
  -3  -8   2   59.81    4.91
   3   8  -2   65.13    5.03
  -3  -8   2   56.83    2.26
  -3  -8   1  166.31    8.15
   3   8  -1  165.05    8.15
  -3  -8   1  173.07    3.86
  -3  -8   0    9.95    2.05
   3   8   0   12.42    2.24
  -3  -8   0   12.75    1.12
  -3  -8   0   11.52    1.98
  -3  -8  -1  218.97    9.32
   3   8   1  215.31    8.97
  -3  -8  -1  220.68    8.65
  -3  -8  -1  222.07    4.31
   3   8   1  218.22    9.16
  -3  -8  -2  103.61    6.37
   3   8   2  106.72    6.43
  -3  -8  -2  109.59    6.28
  -3  -8  -2  104.84    2.94
   3   8   2   95.89    5.93
   3   8   2  100.75    5.93
   3   8   3  219.91    9.31
   3   8   3  209.82    7.90
  -3  -8  -3  225.87    9.27
  -3  -8  -3  222.60    9.25
   3   8   3  209.29    9.14
   3   8   3  215.42    8.46
  -3  -8  -3  216.76    4.20
  -3  -8  -4  297.50   10.41
   3   8   4  297.04   11.13
  -3  -8  -4  314.05   11.27
  -3  -8  -4  298.71    4.92
   3   8   4  312.03   11.65
   3   8   5   22.59    3.38
  -3  -8  -5   22.91    3.10
  -3  -8  -5   21.57    2.58
   3   8   5   21.62    3.13
   3   8   5   22.00    3.12
  -3  -8  -5   23.65    1.41
   3   8   6   10.19    2.42
   3   8   6   10.33    2.33
  -3  -8  -6   10.83    2.10
  -3  -8  -6   10.22    1.14
  -3  -8  -6   10.32    0.95
   3   8   7    3.39    1.69
  -3  -8  -7    3.98    0.85
   3   8   7    4.13    1.98
   3   8   8    9.15    2.52
  -3  -8  -8    9.92    1.22
  -3  -8  -8    7.71    0.91
  -3  -8  -8    9.29    1.10
   3   8   8    4.80    1.94
  -3  -8  -9   20.54    1.52
  -3  -8  -9   20.75    1.62
  -3  -8  -9   19.50    1.39
  -3  -8  -9   18.41    1.25
   3   8   9   19.19    1.57
   3   8   9   18.38    3.09
  -3  -8 -10    6.38    0.88
  -3  -8 -10    6.58    0.97
  -3  -8 -10    4.47    0.91
  -3  -8 -10    5.72    0.73
   3   8  10    5.46    1.55
   3   8  10    5.96    0.90
  -3  -8 -11   -0.07    0.34
  -3  -8 -11   -0.23    0.55
  -3  -8 -12    2.87    0.37
  -3  -8 -12    2.17    0.39
  -3  -8 -12    2.89    0.56
   3   9  -9    6.59    0.48
   3   9  -9    6.58    0.55
   3   9  -8    0.43    0.39
   3   9  -8    0.10    0.31
   3   9  -8    0.07    0.37
   3   9  -7    5.36    0.76
   3   9  -7    4.70    0.66
   3   9  -7    5.02    0.71
   3   9  -6    0.13    0.36
   3   9  -6    0.06    0.39
  -3  -9   6    0.14    0.39
   3   9  -5    1.33    0.44
   3   9  -5    1.25    0.54
  -3  -9   5    0.73    0.53
   3   9  -4   65.24    2.17
   3   9  -4   65.52    2.19
  -3  -9   4   66.46    2.49
   3   9  -3    1.99    1.33
  -3  -9   3    1.48    0.66
   3   9  -2   19.42    2.85
   3   9  -2   17.89    2.93
  -3  -9   2   14.23    2.40
  -3  -9   2   17.17    1.38
  -3  -9   1    5.22    1.47
   3   9  -1    6.24    1.76
  -3  -9   1    6.66    0.92
   3   9   0   10.31    2.10
  -3  -9   0   10.15    2.24
   3   9   0    8.55    1.97
  -3  -9   0   11.54    1.18
  -3  -9  -1   39.58    4.13
   3   9   1   40.65    4.04
   3   9   1   46.04    4.30
  -3  -9  -1   46.39    2.19
  -3  -9  -2   10.94    2.11
   3   9   2   11.53    2.22
  -3  -9  -2   11.60    1.15
  -3  -9  -2   11.79    2.16
   3   9   2    9.93    1.98
  -3  -9  -3   23.90    3.03
   3   9   3   29.86    3.66
  -3  -9  -3   28.61    3.54
  -3  -9  -3   26.39    1.66
   3   9   3   23.65    3.28
   3   9   4    3.35    1.62
  -3  -9  -4    3.69    1.44
  -3  -9  -4    3.49    1.22
   3   9   4    0.26    0.59
   3   9   4    3.06    1.45
  -3  -9  -4    3.69    0.76
   3   9   5    6.57    1.95
  -3  -9  -5    7.21    0.90
   3   9   5    3.76    1.74
   3   9   6    1.80    1.33
  -3  -9  -6    1.81    0.61
  -3  -9  -6    1.02    0.65
   3   9   6    1.27    1.21
   3   9   7    3.18    1.48
  -3  -9  -7    3.35    0.77
  -3  -9  -7    3.99    0.86
   3   9   7    4.33    1.83
  -3  -9  -8    7.56    1.06
  -3  -9  -8    7.60    1.02
   3   9   8    5.15    2.00
   3   9   8    7.91    1.07
  -3  -9  -9   -0.10    0.55
  -3  -9  -9    0.34    0.64
  -3  -9  -9    0.69    0.43
   3   9   9    0.15    0.46
   3   9   9   -0.62    1.10
  -3  -9 -10    7.89    0.98
  -3  -9 -10    9.78    1.03
  -3  -9 -10    8.35    0.67
   3   9  10    8.72    0.92
  -3  -9 -11    1.74    0.55
  -3  -9 -12    3.66    0.43
   3  10  -8   -0.03    0.25
   3  10  -7    1.99    0.37
   3  10  -7    1.87    0.34
  -3 -10   6    0.49    0.29
   3  10  -6    0.65    0.33
   3  10  -6    0.10    0.29
  -3 -10   5   14.00    1.07
   3  10  -5   12.88    0.93
  -3 -10   4    3.02    0.64
  -3 -10   3    1.11    0.63
   3  10  -3   -3.02    1.27
  -3 -10   2    5.70    0.92
   3  10  -2    6.36    1.95
  -3 -10   1   11.40    1.20
  -3 -10   0   11.92    1.23
  -3 -10  -1    0.30    0.54
  -3 -10  -2   17.04    1.43
  -3 -10  -3   61.19    2.54
  -3 -10  -4   88.62    3.00
  -3 -10  -5   28.06    1.78
  -3 -10  -5   24.74    1.57
   3  10   5   21.68    2.92
  -3 -10  -6    9.78    1.13
  -3 -10  -6    7.70    0.85
   3  10   6    6.00    1.76
   3  10   6    8.87    1.02
  -3 -10  -7    2.92    0.74
  -3 -10  -7    2.92    0.77
   3  10   7    1.33    1.17
   3  10   7    2.54    0.61
  -3 -10  -8   41.61    2.02
  -3 -10  -8   44.85    2.06
   3  10   8   38.20    1.85
  -3 -10  -9   92.75    2.71
  -3 -10  -9   98.00    2.71
  -3 -10 -10    0.93    0.48
  -3 -10 -11    2.65    0.43
   3  11  -7   -0.05    0.23
   3  11  -6    0.05    0.35
  -3 -11   5    5.61    0.63
  -3 -11   4   51.90    2.00
  -3 -11   3    9.49    1.05
  -3 -11   2    6.70    0.92
   3  11  -2   10.64    1.97
  -3 -11   1    3.84    0.78
   3  11  -1    2.09    1.37
  -3 -11   0   30.27    1.87
  -3 -11  -1  130.07    3.75
  -3 -11  -2   30.51    1.86
  -3 -11  -3    3.30    0.78
  -3 -11  -4    8.08    1.02
  -3 -11  -4    6.23    0.91
  -3 -11  -5    8.99    0.93
  -3 -11  -5    9.53    1.07
  -3 -11  -5    8.75    0.98
  -3 -11  -6   11.49    1.16
  -3 -11  -6   12.60    1.10
  -3 -11  -7    3.78    0.74
  -3 -11  -7    3.04    0.67
  -3 -11  -8   29.41    1.48
  -3 -11  -8   25.16    1.31
  -3 -11  -9    8.53    0.76
  -3 -11 -10   30.33    1.07
   3  12  -5    3.12    0.44
  -3 -12   5    2.26    0.28
  -3 -12   4    1.63    0.41
  -3 -12   3   -0.11    0.43
  -3 -12   2    8.23    0.90
  -3 -12   1    1.29    0.66
  -3 -12   0    6.02    0.91
  -3 -12  -1    0.45    0.56
  -3 -12  -2   30.24    1.69
  -3 -12  -3   21.71    1.33
  -3 -12  -3   22.71    1.39
  -3 -12  -4    5.17    0.78
  -3 -12  -4    5.35    0.71
  -3 -12  -5   51.80    1.65
  -3 -12  -5   53.93    1.64
  -3 -12  -6    7.73    0.84
  -3 -12  -6    6.58    0.62
  -3 -12  -7    3.81    0.59
  -3 -12  -7    3.32    0.47
  -3 -12  -8   -0.19    0.34
  -3 -13   3    4.51    0.46
  -3 -13   2    3.57    0.51
  -3 -13   1    0.38    0.40
  -3 -13   0   -0.28    0.41
  -3 -13  -1    7.75    0.79
  -3 -13  -1    5.41    0.45
  -3 -13  -2   21.37    1.16
  -3 -13  -2   19.08    0.92
  -3 -13  -3    5.01    0.58
  -3 -13  -3    5.56    0.60
  -3 -13  -4    3.52    0.42
  -3 -13  -4    3.85    0.52
  -3 -13  -5    0.83    0.36
  -3 -13  -6    2.08    0.39
  -3 -13  -7    0.27    0.20
   4 -12  -3    7.59    0.56
   4 -12  -2    1.08    0.35
   4 -12  -2    0.99    0.35
   4 -12  -1    3.16    0.47
   4 -12  -1    3.22    0.48
   4 -12   0    0.66    0.33
   4 -12   0    0.68    0.33
   4 -12   1    5.04    0.55
   4 -12   1    4.54    0.53
  -4  12  -2   10.59    0.64
   4 -12   2   12.04    0.72
   4 -12   3   22.66    0.85
   4 -11  -6    2.28    0.34
   4 -11  -5    1.35    0.39
   4 -11  -4    0.32    0.41
   4 -11  -4   -0.07    0.42
   4 -11  -3   12.81    0.99
   4 -11  -3   13.81    1.02
   4 -11  -2    5.94    0.79
   4 -11  -2    5.41    0.75
   4 -11  -2    5.61    0.77
   4 -11  -1    0.12    0.48
   4 -11  -1    1.00    0.53
   4 -11  -1    0.31    0.52
   4 -11   0    1.78    0.55
  -4  11   0    1.34    0.45
   4 -11   0    2.18    0.62
   4 -11   1    1.01    0.48
  -4  11  -1    0.90    0.46
   4 -11   2    3.67    0.48
  -4  11  -2    4.54    0.69
   4 -11   3    0.27    0.32
  -4  11  -3    1.52    0.52
   4 -11   4    7.59    0.69
  -4  11  -4    8.96    0.84
   4 -11   5    0.81    0.34
  -4  11  -5    2.27    0.48
   4 -11   6    0.00    0.25
   4 -10  -7    1.50    0.37
   4 -10  -7    0.95    0.36
   4 -10  -6   -0.11    0.25
   4 -10  -6    0.21    0.39
   4 -10  -5    0.33    0.50
   4 -10  -4    0.09    0.57
   4 -10  -4    0.95    0.63
   4 -10  -4    0.22    0.56
   4 -10  -3    1.25    0.62
   4 -10  -3    0.53    0.61
   4 -10  -3    1.01    0.61
  -4  10   2    8.20    1.77
   4 -10  -2    6.62    0.98
   4 -10  -2    6.54    0.98
   4 -10  -2    7.17    0.99
  -4  10   1   29.67    1.46
  -4  10   1   28.01    3.14
   4 -10  -1   33.95    1.85
   4 -10  -1   34.04    1.90
  -4  10   0    7.66    1.68
   4 -10   0    7.42    0.93
  -4  10   0    6.74    0.86
   4 -10   1   -0.19    0.52
  -4  10  -1   -0.20    0.56
   4 -10   1    0.44    0.38
   4 -10   2    2.11    0.57
  -4  10  -2    3.20    0.76
   4 -10   2    1.84    0.56
   4 -10   3    2.14    0.48
  -4  10  -3    3.77    0.80
   4 -10   3    2.69    0.66
  -4  10  -4   39.60    1.95
   4 -10   4   38.44    1.81
  -4  10  -5   16.63    1.24
   4 -10   5   16.91    1.20
  -4  10  -6    5.56    0.71
   4 -10   6    5.00    0.70
  -4  10  -7    4.64    0.54
   4 -10   7    5.45    0.63
   4 -10   8    8.12    0.58
   4  -9  -9    3.75    0.39
   4  -9  -8   -0.08    0.24
   4  -9  -8    0.38    0.36
   4  -9  -7    2.28    0.42
   4  -9  -7    2.30    0.50
   4  -9  -7    2.64    0.59
   4  -9  -6    1.94    0.63
   4  -9  -5   35.25    1.90
   4  -9  -5   33.83    1.71
   4  -9  -5   35.35    1.88
  -4   9   5   35.83    3.75
   4  -9  -4   41.61    2.01
   4  -9  -4   41.56    2.10
   4  -9  -4   40.61    2.06
   4  -9  -3   35.07    1.98
   4  -9  -3   37.72    2.04
  -4   9   3   31.92    3.92
   4  -9  -3   35.64    1.98
   4  -9  -2    4.34    0.91
   4  -9  -2    4.05    0.88
  -4   9   2    2.78    1.47
   4  -9  -1    4.42    0.86
  -4   9   1    6.19    0.79
  -4   9   1    5.85    1.84
  -4   9   0   66.21    2.51
   4  -9   0   66.99    2.61
  -4   9   0   57.15    4.77
  -4   9   0   58.29    4.27
  -4   9  -1   18.41    2.64
  -4   9  -1   19.47    2.66
   4  -9   1   18.79    1.43
  -4   9  -1   21.49    1.59
   4  -9   1   19.89    1.32
  -4   9  -2   17.71    2.68
   4  -9   2   20.74    1.38
  -4   9  -2   22.18    1.65
   4  -9   2   21.25    1.49
  -4   9  -3    4.00    1.60
  -4   9  -3    4.98    0.97
   4  -9   3    4.46    0.70
   4  -9   3    4.98    0.85
  -4   9  -4    2.28    0.79
   4  -9   4    1.38    0.63
  -4   9  -5    0.86    0.60
   4  -9   5    0.51    0.57
  -4   9  -6   -0.04    0.56
   4  -9   6    1.49    0.68
  -4   9  -7    3.55    0.63
   4  -9   7    4.15    0.76
  -4   9  -8    5.60    0.56
   4  -9   8    5.81    0.69
   4  -9   9    1.70    0.38
   4  -8 -10    0.44    0.26
   4  -8  -9    1.47    0.45
   4  -8  -9    0.75    0.34
   4  -8  -9    0.39    0.31
   4  -8  -8    2.75    0.62
   4  -8  -8    3.65    0.62
   4  -8  -8    3.68    0.63
   4  -8  -8    2.87    0.58
   4  -8  -7    0.98    0.50
   4  -8  -7    1.31    0.53
   4  -8  -7    1.64    0.61
  -4   8   6    3.37    1.36
   4  -8  -6    2.45    0.61
   4  -8  -6    2.97    0.76
   4  -8  -6    3.84    0.71
  -4   8   5    0.14    1.16
  -4   8   5    1.02    1.12
   4  -8  -5    1.13    0.75
   4  -8  -5    1.01    0.77
   4  -8  -5    0.69    0.55
   4  -8  -5    0.56    0.54
   4  -8  -4   21.03    1.52
   4  -8  -4   22.06    1.63
  -4   8   4   18.69    2.95
  -4   8   4   19.71    3.17
   4  -8  -4   22.74    1.61
   4  -8  -3   13.16    1.31
  -4   8   3    9.82    2.36
  -4   8   3   12.26    2.71
   4  -8  -3   13.16    1.33
  -4   8   2   10.38    2.54
  -4   8   2   14.42    2.80
   4  -8  -2   11.18    1.21
  -4   8   1   28.16    3.18
  -4   8   1   26.58    3.66
  -4   8   1   32.18    4.01
  -4   8   1   31.13    1.62
  -4   8   0    5.68    0.86
  -4   8   0    3.35    1.59
  -4   8  -1   62.79    4.99
  -4   8  -1   58.01    5.12
   4  -8   1   61.08    2.19
  -4   8  -1   67.76    2.65
   4  -8   1   61.62    4.63
  -4   8  -2   10.03    2.32
  -4   8  -2   11.21    1.24
   4  -8   2   11.45    1.10
  -4   8  -3    1.67    1.35
  -4   8  -3    3.07    0.89
   4  -8   3    2.71    0.73
  -4   8  -4    8.92    2.27
  -4   8  -4   10.99    2.25
  -4   8  -4   11.80    1.32
   4  -8   4   10.12    1.17
  -4   8  -5    1.68    1.27
  -4   8  -5    1.37    0.72
   4  -8   5    0.34    0.57
  -4   8  -6    0.60    0.60
   4  -8   6    0.59    0.61
  -4   8  -7    0.78    0.56
   4  -8   7    0.20    0.57
  -4   8  -8    1.63    0.47
   4  -8   8    1.02    0.57
   4  -8   9    1.50    0.48
  -4   8 -10    0.34    0.24
  -4   8 -10    0.66    0.27
   4  -8  10    0.39    0.25
  -4   8 -10    0.34    0.20
   4  -7 -10    2.20    0.44
   4  -7 -10    1.59    0.33
   4  -7 -10    2.79    0.52
   4  -7  -9    1.50    0.52
   4  -7  -9    0.19    0.48
   4  -7  -9   -0.05    0.49
   4  -7  -8    0.77    0.64
   4  -7  -8    0.02    0.62
   4  -7  -8    0.42    0.48
   4  -7  -8    0.20    0.50
   4  -7  -7    6.28    0.86
   4  -7  -7    8.56    1.01
  -4   7   7    6.98    1.51
   4  -7  -6    4.57    0.88
  -4   7   6    4.88    1.43
  -4   7   6    5.21    1.78
   4  -7  -6    5.92    0.94
   4  -7  -6    6.59    0.85
   4  -7  -5    3.99    0.85
  -4   7   5    4.81    1.98
  -4   7   5    0.81    1.03
   4  -7  -5    3.12    0.87
   4  -7  -5    2.19    0.68
   4  -7  -5    3.74    0.76
  -4   7   4   51.13    5.15
  -4   7   4   51.56    2.02
  -4   7   4   50.47    4.80
   4  -7  -4   55.20    2.45
   4  -7  -4   52.84    2.09
   4  -7  -4   55.39    2.35
   4  -7  -4   52.61    2.32
  -4   7   3   11.44    2.71
  -4   7   3   12.37    2.71
   4  -7  -3   11.29    1.20
   4  -7  -3   11.32    0.90
  -4   7   3   10.20    1.04
   4  -7  -3   15.46    2.71
  -4   7   2   33.20    1.86
  -4   7   2   36.00    4.34
   4  -7  -2   28.34    3.36
  -4   7   2   36.93    4.18
  -4   7   1    4.66    0.84
  -4   7   1    4.31    1.48
  -4   7   1    4.66    1.92
  -4   7   1    1.80    1.56
  -4   7   1    3.42    0.67
   4  -7  -1    7.44    2.17
   4  -7  -1    2.93    1.14
  -4   7   0  137.17    3.81
  -4   7   0  134.70    7.45
  -4   7   0  139.70    7.91
  -4   7   0  122.30    7.16
   4  -7   0  121.10    6.26
  -4   7   0  132.71    3.33
   4  -7   0  125.68    6.58
   4  -7   1  125.29    6.25
  -4   7  -1  129.55    7.05
  -4   7  -1  125.37    7.43
  -4   7  -1  128.97    7.47
  -4   7  -1  119.69    2.70
   4  -7   1  132.43    7.00
   4  -7   1  118.93    2.85
  -4   7  -1  123.62    3.41
   4  -7   2    0.52    0.41
  -4   7  -2   -0.49    1.09
  -4   7  -2    0.69    0.98
  -4   7  -2    0.07    0.44
   4  -7   2    0.74    0.78
  -4   7  -2    0.81    0.47
   4  -7   3    9.73    1.10
  -4   7  -3   10.27    2.42
  -4   7  -3    9.09    0.99
   4  -7   3    7.93    1.89
  -4   7  -3    8.85    1.97
  -4   7  -3    9.71    1.09
   4  -7   4    6.75    0.99
  -4   7  -4    4.40    1.88
  -4   7  -4    5.10    0.92
  -4   7  -4    7.34    1.74
  -4   7  -4    6.02    0.95
  -4   7  -5   38.31    4.42
   4  -7   5   38.87    2.15
  -4   7  -5   38.40    2.10
  -4   7  -5   38.61    2.08
  -4   7  -6    0.53    0.57
   4  -7   6    1.79    0.76
  -4   7  -7    4.37    1.59
  -4   7  -7    4.24    0.77
   4  -7   7    3.77    0.77
  -4   7  -8    7.69    0.86
   4  -7   8    8.74    1.10
   4  -7   9    5.32    0.80
   4  -7  10   13.82    0.95
  -4   7 -11    3.00    0.43
  -4   7 -11    3.08    0.40
  -4   7 -11    2.47    0.28
   4  -6 -11    8.08    0.62
   4  -6 -10    1.11    0.55
   4  -6 -10    0.22    0.33
   4  -6 -10    0.82    0.51
   4  -6 -10    0.91    0.49
   4  -6  -9    0.74    0.65
   4  -6  -9   -0.08    0.56
   4  -6  -9    0.27    0.51
   4  -6  -9   -0.41    0.47
   4  -6  -8    0.33    0.49
   4  -6  -8   -0.41    0.71
   4  -6  -8   -0.49    0.49
   4  -6  -8   -0.06    0.53
   4  -6  -8    0.63    0.59
  -4   6   7   64.29    5.10
   4  -6  -7   68.60    2.60
   4  -6  -7   61.44    2.14
   4  -6  -7   68.59    2.70
   4  -6  -6   62.92    2.56
  -4   6   6   56.08    4.54
   4  -6  -6   64.51    2.54
   4  -6  -5    4.91    1.78
   4  -6  -5    6.02    0.97
  -4   6   5    3.98    1.79
   4  -6  -5    5.53    0.95
  -4   6   5    4.95    1.81
   4  -6  -5    4.88    0.89
   4  -6  -5    4.94    0.79
   4  -6  -4    5.97    1.95
  -4   6   4    9.97    0.99
  -4   6   4    8.03    2.22
   4  -6  -4    9.13    1.06
  -4   6   4    9.72    2.30
   4  -6  -4    9.10    0.95
   4  -6  -4   10.07    1.08
  -4   6   3   19.02    2.97
   4  -6  -3   20.84    1.40
   4  -6  -3   20.50    1.20
  -4   6   3   19.42    3.11
  -4   6   3   21.45    1.42
   4  -6  -3   19.85    3.04
  -4   6   2   26.72    3.44
  -4   6   2   28.51    3.69
  -4   6   2   30.81    1.69
   4  -6  -2   28.95    3.39
   4  -6  -1    4.40    1.16
  -4   6   1    4.03    1.61
  -4   6   1    7.03    2.19
  -4   6   1    5.88    0.90
   4  -6  -1    6.51    1.92
   4  -6  -1    2.33    0.96
   4  -6   0    8.76    1.84
  -4   6   0   10.20    2.29
  -4   6   0    8.93    1.08
   4  -6   0   10.36    2.01
   4  -6   1  112.35    6.34
  -4   6  -1  118.99    6.83
  -4   6  -1  113.87    6.86
  -4   6  -1  111.61    6.17
  -4   6  -1  117.63    3.36
   4  -6   1  112.67    5.82
  -4   6  -2  188.55    7.54
  -4   6  -2  201.02    4.41
  -4   6  -2  187.43    8.39
  -4   6  -2  194.88    9.12
   4  -6   2  199.03    8.66
  -4   6  -2  201.64    8.22
  -4   6  -2  198.67    4.12
  -4   6  -3  123.03    7.40
  -4   6  -3  116.80    2.98
   4  -6   3  114.72    6.79
  -4   6  -3  121.13    6.67
  -4   6  -3  112.44    3.23
  -4   6  -4   26.86    3.69
  -4   6  -4   23.52    1.53
   4  -6   4   24.20    3.24
  -4   6  -4   25.04    3.28
  -4   6  -4   22.08    1.53
  -4   6  -5    4.96    2.13
  -4   6  -5    1.73    1.09
  -4   6  -5    2.64    0.78
   4  -6   5    4.55    1.42
  -4   6  -5    1.60    0.94
  -4   6  -5    1.02    0.58
  -4   6  -6    6.95    2.21
  -4   6  -6    7.20    1.05
   4  -6   6    4.56    1.02
  -4   6  -6    7.61    0.84
  -4   6  -6    8.45    1.04
  -4   6  -7   23.92    3.48
   4  -6   7   26.56    1.76
  -4   6  -7   24.33    1.51
  -4   6  -7   24.57    1.60
  -4   6  -7   26.83    1.84
  -4   6  -8   26.65    1.63
  -4   6  -8   26.63    1.50
   4  -6   8   29.68    1.83
  -4   6  -9    1.72    0.64
   4  -6   9    0.78    0.54
   4  -6  10   -0.03    0.43
  -4   6 -11    3.70    0.43
   4  -6  11    2.84    0.42
  -4   6 -12    0.10    0.24
  -4   6 -12    0.46    0.25
   4  -5 -11    8.12    0.75
   4  -5 -11    9.59    0.79
   4  -5 -10    7.69    0.92
   4  -5 -10    8.95    0.96
   4  -5 -10    8.23    0.85
   4  -5 -10    8.17    0.91
   4  -5 -10    7.93    0.77
   4  -5  -9   14.28    1.29
   4  -5  -9   15.42    1.36
   4  -5  -9   15.48    1.24
   4  -5  -9   14.34    1.32
   4  -5  -9   15.83    1.21
   4  -5  -8    0.47    0.59
   4  -5  -8   -0.74    0.71
   4  -5  -8    0.89    0.60
   4  -5  -8    0.51    0.56
   4  -5  -8    0.91    0.72
  -4   5   8   -0.47    0.74
   4  -5  -8    2.11    0.81
   4  -5  -8    0.62    0.57
  -4   5   7    3.31    1.19
   4  -5  -7    1.73    0.65
   4  -5  -7    1.64    0.72
   4  -5  -7    1.45    0.59
   4  -5  -7    2.93    0.89
   4  -5  -7    1.70    0.58
   4  -5  -6   57.22    2.33
  -4   5   6   51.89    4.57
   4  -5  -6   58.99    2.51
  -4   5   6   47.41    4.56
   4  -5  -6   61.44    2.57
   4  -5  -6   55.61    2.10
   4  -5  -6   55.67    4.97
   4  -5  -5   96.31    2.83
  -4   5   5   90.87    6.10
   4  -5  -5   94.46    2.96
   4  -5  -5   97.56    3.03
  -4   5   5   97.62    6.58
   4  -5  -5   94.90    2.46
   4  -5  -5   99.72    3.11
   4  -5  -5  101.37    6.61
   4  -5  -4   22.15    3.06
  -4   5   4   22.03    1.35
  -4   5   4   23.24    2.77
  -4   5   4   21.64    3.16
   4  -5  -4   20.78    1.35
   4  -5  -4   19.06    1.26
  -4   5   4   23.26    3.21
   4  -5  -4   22.87    1.48
   4  -5  -4   20.49    1.24
  -4   5   3    4.10    1.40
  -4   5   3    5.34    1.85
  -4   5   3    6.08    0.79
   4  -5  -3    5.16    1.37
  -4   5   3    5.76    2.00
  -4   5   2    3.43    1.42
  -4   5   2    4.12    1.71
  -4   5   2    2.99    0.62
   4  -5  -2    2.66    1.30
   4  -5  -2    3.21    0.99
  -4   5   2    3.74    1.55
  -4   5   1   -0.28    0.90
  -4   5   1   -0.14    1.16
  -4   5   1   -0.32    0.52
   4  -5  -1    0.49    1.05
   4  -5  -1   -0.54    0.79
   4  -5  -1    0.66    0.78
  -4   5   1   -0.10    0.95
  -4   5   0   36.83    3.63
  -4   5   0   38.78    1.80
   4  -5   0   37.81    3.32
   4  -5   0   39.25    3.42
  -4   5   0   37.54    3.52
  -4   5  -1   12.27    2.20
  -4   5  -1   13.10    1.12
   4  -5   1   10.79    1.81
   4  -5   1   10.05    1.78
  -4   5  -1    9.90    1.82
  -4   5  -2    0.80    1.03
  -4   5  -2    0.06    0.52
  -4   5  -2    0.10    0.80
   4  -5   2    0.57    0.80
  -4   5  -3   27.75    3.01
  -4   5  -3   29.54    3.58
  -4   5  -3   28.15    1.62
   4  -5   3   27.74    3.18
  -4   5  -3   30.17    3.17
   4  -5   4    3.09    1.29
  -4   5  -4    2.78    1.27
  -4   5  -4    0.87    1.22
  -4   5  -5   10.05    2.39
  -4   5  -5    9.43    1.03
   4  -5   5    7.40    1.85
  -4   5  -5    9.13    2.06
  -4   5  -5    8.68    0.95
  -4   5  -6    0.24    1.28
  -4   5  -6   -0.22    0.56
   4  -5   6   -0.77    0.85
  -4   5  -6   -0.54    0.82
  -4   5  -6    0.22    0.46
  -4   5  -6    0.39    0.40
  -4   5  -7    7.66    2.01
  -4   5  -7    9.58    1.16
   4  -5   7    3.14    1.18
  -4   5  -7    8.20    1.98
   4  -5   7    4.17    1.37
  -4   5  -7    8.97    1.02
  -4   5  -7   10.36    1.01
  -4   5  -8    4.36    0.76
  -4   5  -8    6.15    1.88
  -4   5  -8    5.48    1.03
  -4   5  -9   -0.10    0.51
   4  -5   9   -0.07    0.56
  -4   5 -10    0.45    0.52
   4  -5  10    0.70    0.49
  -4   5 -11    9.39    0.70
   4  -5  11    9.52    0.80
  -4   5 -11    9.20    0.98
  -4   5 -12    2.04    0.48
  -4   5 -13    0.13    0.17
   4  -4 -11    4.69    0.66
   4  -4 -11    6.06    0.75
   4  -4 -11    4.40    0.44
   4  -4 -10    3.88    0.60
   4  -4 -10    5.10    0.85
   4  -4 -10    4.94    0.84
   4  -4 -10    5.30    0.88
   4  -4 -10    4.85    0.81
   4  -4 -10    4.91    0.88
   4  -4  -9   -0.06    0.47
   4  -4  -9   -0.07    0.57
   4  -4  -9    0.39    0.63
   4  -4  -9   -0.35    0.71
   4  -4  -9    0.94    0.66
   4  -4  -9    1.22    0.69
   4  -4  -9   -0.33    0.56
   4  -4  -9    0.94    0.62
   4  -4  -8    0.90    0.56
   4  -4  -8    0.95    0.65
   4  -4  -8    0.69    0.59
   4  -4  -8    0.71    0.62
   4  -4  -8    1.14    0.72
   4  -4  -8    0.08    0.57
   4  -4  -8    0.13    0.62
   4  -4  -8    0.82    0.74
   4  -4  -8    0.79    0.59
   4  -4  -7   27.11    1.56
  -4   4   7   23.06    2.87
   4  -4  -7   26.99    1.68
   4  -4  -7   27.84    1.76
   4  -4  -7   28.14    1.81
  -4   4   7   27.79    3.17
   4  -4  -7   26.25    1.67
   4  -4  -7   29.48    1.81
   4  -4  -7   28.05    1.69
   4  -4  -6   25.33    3.45
   4  -4  -6   24.59    1.42
  -4   4   6   26.95    3.27
   4  -4  -6   26.50    1.62
   4  -4  -6   25.32    1.64
  -4   4   6   22.84    2.90
   4  -4  -6   24.99    1.66
  -4   4   6   21.51    3.05
   4  -4  -6   23.38    1.41
   4  -4  -6   25.69    1.65
   4  -4  -6   23.93    1.46
   4  -4  -5    5.03    1.82
   4  -4  -5    2.51    0.50
  -4   4   5    4.80    1.44
   4  -4  -5    2.94    0.71
   4  -4  -5    3.50    0.68
   4  -4  -5    4.24    0.75
  -4   4   5    1.75    1.29
  -4   4   5    3.11    1.61
   4  -4  -5    2.94    0.71
   4  -4  -5    2.24    0.54
   4  -4  -5    2.08    0.68
   4  -4  -4    8.51    2.04
  -4   4   4    6.85    1.59
  -4   4   4    4.85    1.67
  -4   4   4    4.35    1.65
   4  -4  -3    0.29    1.00
  -4   4   3   -0.50    0.99
  -4   4   3    0.35    1.14
   4  -4  -2   52.87    4.07
   4  -4  -2   55.05    3.43
  -4   4   2   50.35    3.83
  -4   4   2   53.65    4.30
   4  -4  -1  139.55    6.12
   4  -4  -1  138.88    5.70
  -4   4   1  150.24    6.84
  -4   4   1  136.62    6.29
   4  -4  -1  137.63    5.48
  -4   4   1  137.08    6.40
   4  -4   0   88.32    4.62
  -4   4   0   87.75    5.03
  -4   4   0   91.03    5.17
   4  -4   0   87.58    4.67
  -4   4   0   80.93    4.76
  -4   4  -1   57.56    4.12
  -4   4  -1   51.49    4.00
   4  -4   1   54.68    3.50
  -4   4  -1   56.52    3.57
  -4   4  -1   50.80    1.89
   4  -4   1   53.07    3.84
  -4   4  -1   50.24    3.56
  -4   4  -2   52.32    3.74
  -4   4  -2   55.09    3.79
  -4   4  -2   55.61    1.98
   4  -4   2   58.35    4.24
  -4   4  -2   53.82    3.46
  -4   4  -3  100.96    5.08
  -4   4  -3  102.52    5.52
  -4   4  -3  103.09    2.69
   4  -4   3  107.27    5.92
  -4   4  -4   29.65    3.43
  -4   4  -4   28.11    3.18
  -4   4  -4   28.65    1.48
   4  -4   4   27.69    3.17
   4  -4   5    0.19    0.81
  -4   4  -5    1.10    0.98
   4  -4   5    0.49    0.75
  -4   4  -5    1.19    1.20
   4  -4   6    1.22    1.23
  -4   4  -6    1.52    1.43
  -4   4  -6    1.96    0.70
   4  -4   6    1.52    0.91
  -4   4  -6    1.00    0.46
  -4   4  -6    2.61    1.43
   4  -4   7  517.29   14.14
  -4   4  -7  513.87   14.44
  -4   4  -7  518.48    6.59
  -4   4  -7  524.82    7.03
  -4   4  -7  510.56    5.57
   4  -4   7  526.44   12.40
  -4   4  -7  549.75   15.50
   4  -4   8  129.02    7.36
  -4   4  -8  121.71    6.88
  -4   4  -8  125.79    3.53
  -4   4  -8  123.62    3.55
  -4   4  -8  125.85    3.18
  -4   4  -8  124.91    6.65
  -4   4  -9   51.80    2.30
  -4   4  -9   50.63    2.19
  -4   4  -9   51.72    2.38
   4  -4   9   50.73    4.75
  -4   4 -10   -0.16    0.60
   4  -4  10   -0.67    1.02
  -4   4 -10    0.41    0.63
  -4   4 -11    0.66    0.59
   4  -4  11    0.95    0.44
  -4   4 -12   18.19    1.20
  -4   4 -12   16.61    1.15
  -4   4 -13    1.01    0.32
  -4   4 -13    0.75    0.29
   4  -3 -11    1.36    0.51
   4  -3 -10   18.27    1.13
   4  -3 -10   16.47    1.32
   4  -3 -10   18.73    1.45
   4  -3 -10   17.91    1.22
   4  -3 -10   20.70    1.49
   4  -3 -10   19.99    1.49
   4  -3 -10   19.82    1.49
   4  -3 -10   19.90    1.33
   4  -3 -10   20.50    1.49
   4  -3  -9   20.57    1.35
   4  -3  -9   22.78    1.64
   4  -3  -9   22.54    1.48
   4  -3  -9   22.67    1.67
   4  -3  -9   23.28    1.67
   4  -3  -9   21.74    1.53
   4  -3  -9   22.86    1.62
   4  -3  -9   22.36    1.66
   4  -3  -9   21.89    1.63
   4  -3  -8    3.05    0.77
   4  -3  -8    2.78    0.79
   4  -3  -8    3.20    0.74
   4  -3  -8    2.77    0.78
   4  -3  -8    2.71    0.84
   4  -3  -8    2.95    0.78
   4  -3  -8    3.34    0.79
   4  -3  -8    3.43    0.80
   4  -3  -7    1.74    0.52
   4  -3  -7    1.17    0.55
   4  -3  -7    2.36    0.70
   4  -3  -7    2.42    0.66
  -4   3   7    1.03    0.95
  -4   3   7    3.41    1.37
   4  -3  -7    1.12    0.62
   4  -3  -7    2.06    0.68
   4  -3  -7    2.11    0.68
   4  -3  -7    1.50    0.62
   4  -3  -6   37.57    4.06
   4  -3  -6   40.09    1.64
  -4   3   6   41.96    3.55
   4  -3  -6   42.34    1.92
   4  -3  -6   41.49    2.02
  -4   3   6   41.56    4.03
  -4   3   6   43.03    3.88
   4  -3  -6   44.18    2.08
  -4   3   6   39.94    4.07
   4  -3  -6   38.70    1.78
   4  -3  -6   42.05    1.96
   4  -3  -6   40.82    1.91
  -4   3   5  162.21    7.35
  -4   3   5  158.02    7.47
  -4   3   5  162.52    7.01
   4  -3  -5  185.07    8.39
  -4   3   4  172.58    7.58
  -4   3   4  166.30    7.16
  -4   3   4  176.19    7.11
  -4   3   4  184.43    6.07
   4  -3  -4  187.40    8.08
  -4   3   3   18.59    2.53
  -4   3   3   21.38    2.55
   4  -3  -3   17.94    2.00
   4  -3  -3   21.90    2.69
  -4   3   2   11.01    2.09
   4  -3  -2   10.57    1.37
   4  -3  -2   12.10    1.91
   4  -3  -2   10.94    1.51
  -4   3   2   11.33    1.80
  -4   3   1  348.78    3.41
  -4   3   1  373.58    9.58
   4  -3  -1  364.61    6.51
   4  -3  -1  365.90    9.08
   4  -3  -1  368.08    8.60
  -4   3   0  456.95   10.72
   4  -3   0  458.33    9.50
   4  -3   0  460.00   10.01
  -4   3   0  483.60    8.46
  -4   3   0  453.20    3.92
   4  -3   0  469.33    9.79
  -4   3  -1   97.89    5.01
  -4   3  -1   96.77    4.76
   4  -3   1   95.84    4.05
   4  -3   1   95.46    4.79
  -4   3  -1  100.30    4.32
  -4   3  -1   99.55    1.98
   4  -3   1  100.94    4.90
  -4   3  -1   98.49    4.50
  -4   3  -2  142.53    5.54
  -4   3  -2  130.91    5.84
   4  -3   2  143.71    4.51
  -4   3  -2  144.79    5.70
  -4   3  -2  139.29    2.57
   4  -3   2  148.57    6.26
  -4   3  -2  138.54    5.01
   4  -3   3    2.28    0.75
  -4   3  -3    1.91    0.80
  -4   3  -3    2.43    1.05
  -4   3  -3    2.86    0.60
   4  -3   3    1.95    1.02
  -4   3  -3    2.79    0.77
   4  -3   4    2.11    0.81
  -4   3  -4    2.06    1.12
  -4   3  -4    0.69    0.62
  -4   3  -4    1.40    0.94
  -4   3  -4    1.00    0.41
   4  -3   4    2.19    1.08
   4  -3   5   11.12    1.98
   4  -3   5   12.38    1.91
  -4   3  -5    8.11    1.82
  -4   3  -5   10.48    2.03
   4  -3   6   21.23    2.66
  -4   3  -6   20.40    2.78
   4  -3   6   22.12    2.58
  -4   3  -6   22.99    3.03
  -4   3  -7    0.94    0.63
  -4   3  -7    2.41    0.56
  -4   3  -7    1.04    0.60
  -4   3  -7    2.09    1.09
   4  -3   7    0.97    1.20
  -4   3  -7    2.92    1.31
   4  -3   8  211.92    9.30
  -4   3  -8  206.97    8.49
  -4   3  -8  224.33    4.59
  -4   3  -8  216.88    4.35
  -4   3  -8  212.46    4.18
  -4   3  -8  219.35    8.88
  -4   3  -9    2.28    0.70
   4  -3   9    1.68    1.28
  -4   3  -9    1.41    0.73
  -4   3  -9    2.14    0.80
  -4   3 -10    6.82    0.80
  -4   3 -10    7.60    1.03
  -4   3 -10    8.61    1.14
   4  -3  10    8.48    2.24
   4  -3  11    6.69    0.78
   4  -3  11    8.07    1.96
  -4   3 -11    8.38    1.03
  -4   3 -11    8.87    1.10
  -4   3 -12   -0.53    0.60
  -4   3 -13    6.68    0.71
  -4   3 -13    7.47    0.68
   4  -2 -11   -0.18    0.46
   4  -2 -11    1.16    0.46
   4  -2 -11    0.50    0.43
   4  -2 -11    0.16    0.41
   4  -2 -10   13.32    1.27
   4  -2 -10   11.03    1.05
   4  -2 -10   12.03    1.23
   4  -2 -10   10.74    1.04
   4  -2 -10   12.78    1.25
   4  -2 -10   11.54    1.09
   4  -2  -9    1.67    0.75
   4  -2  -9    1.15    0.58
   4  -2  -9    1.72    0.65
   4  -2  -9    1.49    0.67
   4  -2  -9    1.40    0.57
   4  -2  -9    2.03    0.81
   4  -2  -9    1.81    0.68
   4  -2  -9    0.65    0.62
   4  -2  -8    5.77    0.92
   4  -2  -8    6.41    0.96
   4  -2  -8    6.11    0.95
   4  -2  -8    7.02    1.02
   4  -2  -8    6.09    0.95
   4  -2  -8    5.65    1.01
   4  -2  -8    7.04    1.05
   4  -2  -8    6.05    0.92
  -4   2   8    5.00    1.43
   4  -2  -7   -0.27    0.65
   4  -2  -7    0.49    0.63
   4  -2  -7    0.33    0.47
   4  -2  -7    0.41    0.53
   4  -2  -7    0.57    0.65
   4  -2  -7   -0.15    0.60
   4  -2  -7    0.45    0.59
  -4   2   6   23.65    2.47
   4  -2  -6   23.08    1.38
   4  -2  -6   26.02    1.51
  -4   2   6   24.62    3.15
  -4   2   6   20.96    2.74
   4  -2  -6   25.98    1.54
   4  -2  -6   21.54    1.34
   4  -2  -6   24.45    1.47
  -4   2   5   23.11    2.85
  -4   2   5   26.47    2.97
  -4   2   5   26.10    2.62
   4  -2  -5   28.90    3.07
   4  -2  -5   24.81    3.15
  -4   2   4    5.50    1.64
  -4   2   4    5.82    1.50
  -4   2   4    6.55    1.07
  -4   2   4    7.10    1.40
   4  -2  -4    7.67    1.82
   4  -2  -4    6.97    1.54
  -4   2   3    0.31    0.93
  -4   2   3    0.66    0.86
  -4   2   3    0.89    0.75
   4  -2  -3    0.98    1.13
   4  -2  -3    0.17    0.70
  -4   2   2   41.22    3.43
  -4   2   2   39.14    3.24
   4  -2  -2   35.55    2.13
  -4   2   2   39.21    3.18
  -4   2   2   37.76    2.78
   4  -2  -2   34.38    2.52
   4  -2  -2   39.55    3.13
   4  -2  -1    8.38    1.42
   4  -2  -1    7.91    1.36
   4  -2  -1    6.13    1.09
  -4   2   1    8.86    1.55
  -4   2   1    7.69    1.63
   4  -2   0   78.52    3.56
   4  -2   0   75.83    3.91
   4  -2   0   74.67    3.01
  -4   2   0   75.83    2.92
  -4   2   0   76.10    4.05
  -4   2   0   77.18    4.31
  -4   2  -1  314.46    8.08
   4  -2   1  311.46    6.27
   4  -2   1  317.22    8.09
   4  -2   1  299.62    5.51
  -4   2  -1  319.85    6.95
  -4   2  -1  320.13    3.41
   4  -2   1  320.92    8.08
  -4   2  -2   53.77    3.49
  -4   2  -2   53.32    3.13
   4  -2   2   49.35    2.15
   4  -2   2   46.42    3.26
  -4   2  -2   50.75    3.14
  -4   2  -2   51.95    1.53
   4  -2   2   53.66    3.59
   4  -2   3  689.81    9.19
  -4   2  -3  684.86   10.20
   4  -2   3  716.38   12.88
  -4   2  -3  715.74   12.77
  -4   2  -3  705.99    6.01
   4  -2   3  743.63   13.61
  -4   2  -3  654.53    8.50
   4  -2   4  106.18    4.37
  -4   2  -4  104.48    3.63
   4  -2   4  107.97    5.14
  -4   2  -4  105.11    5.35
   4  -2   4  108.85    5.38
  -4   2  -4  103.45    2.07
   4  -2   4  109.73    5.53
  -4   2  -5    4.54    1.41
   4  -2   5    3.76    1.17
   4  -2   5    3.10    1.11
  -4   2  -5    5.46    1.48
   4  -2   5    7.01    1.63
  -4   2  -5    3.89    0.48
  -4   2  -6  171.13    7.77
   4  -2   6  178.39    6.80
  -4   2  -6  161.17    6.87
   4  -2   6  170.20    7.03
   4  -2   6  175.97    7.99
  -4   2  -7  117.34    6.63
   4  -2   7  121.16    5.49
   4  -2   7  115.26    6.91
   4  -2   7  117.81    6.37
  -4   2  -7  105.36    5.82
   4  -2   8  220.54    9.39
  -4   2  -8  218.06    8.81
  -4   2  -8  216.07    3.89
   4  -2   8  232.00   10.34
  -4   2  -8  223.04    4.46
   4  -2   9   26.82    3.49
   4  -2   9   26.53    3.75
  -4   2  -9   23.87    1.38
  -4   2  -9   24.48    1.63
  -4   2  -9   24.61    1.68
   4  -2  10    0.10    0.99
  -4   2 -10    0.51    0.62
  -4   2 -10   -0.65    0.66
   4  -2  10    0.79    1.40
   4  -2  11   -1.76    1.37
  -4   2 -11   -0.16    0.60
  -4   2 -11   -0.44    0.63
  -4   2 -12   28.58    1.67
  -4   2 -12   29.34    1.71
  -4   2 -13   12.88    0.90
  -4   2 -13   13.32    0.99
  -4   2 -14   -0.08    0.20
   4  -1 -12    1.72    0.33
   4  -1 -11    2.63    0.64
   4  -1 -11    2.60    0.57
   4  -1 -11    3.43    0.59
   4  -1 -10   -0.14    0.57
   4  -1 -10   -0.28    0.54
   4  -1 -10   -0.17    0.65
   4  -1 -10    0.48    0.64
   4  -1 -10   -0.15    0.51
   4  -1  -9    2.08    0.70
   4  -1  -9    1.11    0.57
   4  -1  -9    2.02    0.72
   4  -1  -9    0.98    0.55
   4  -1  -9    2.70    0.73
   4  -1  -9    1.20    0.73
   4  -1  -9    2.47    0.75
   4  -1  -8    5.21    0.86
   4  -1  -8    5.99    0.91
   4  -1  -8    4.82    0.83
   4  -1  -8    4.93    0.91
   4  -1  -8    6.90    0.97
   4  -1  -8    5.01    0.87
  -4   1   7    4.26    1.29
   4  -1  -7    4.70    0.81
   4  -1  -7    3.26    0.68
  -4   1   7    4.54    1.37
  -4   1   7    4.97    1.22
   4  -1  -7    3.57    0.69
   4  -1  -7    4.42    0.91
   4  -1  -7    3.89    0.74
   4  -1  -7    4.13    0.75
   4  -1  -7    4.93    0.85
   4  -1  -6    8.48    0.92
   4  -1  -6    8.95    0.90
  -4   1   6    6.45    1.62
   4  -1  -6    7.71    0.85
  -4   1   6    7.17    1.75
  -4   1   6   10.13    1.76
   4  -1  -6    7.26    0.88
   4  -1  -6    6.09    1.69
   4  -1  -5  121.26    6.25
  -4   1   5  127.04    6.28
  -4   1   5  125.19    5.47
  -4   1   5  121.99    5.80
  -4   1   4  656.15   13.57
  -4   1   4  631.31   11.36
  -4   1   4  637.23   12.47
   4  -1  -4  619.18   13.14
   4  -1  -4  673.12   14.23
  -4   1   3   52.81    3.67
  -4   1   3   56.43    3.13
  -4   1   3   57.15    3.57
   4  -1  -3   56.47    3.73
   4  -1  -3   62.01    4.07
  -4   1   2    2.35    0.88
   4  -1  -2    2.84    1.10
  -4   1   2    4.21    0.72
   4  -1  -2    2.67    0.94
  -4   1   2    3.13    0.36
  -4   1   2    3.07    1.11
  -4   1   2    4.42    1.28
   4  -1  -2    3.85    0.80
   4  -1  -1    7.16    1.30
   4  -1  -1    7.11    1.25
  -4   1   1    4.10    1.06
  -4   1   1    5.11    1.22
  -4   1   1    5.35    1.38
   4  -1  -1    5.50    1.05
   4  -1   0  798.79   10.30
   4  -1   0  831.37   12.05
  -4   1   0  809.31   12.24
  -4   1   0  802.69   12.43
  -4   1  -1 1513.22   13.59
   4  -1   1 1499.91   11.88
   4  -1   1 1548.38   17.10
  -4   1  -1 1507.89   16.37
  -4   1  -1 1511.82   16.57
  -4   1  -2  618.35   10.42
  -4   1  -2  634.99    5.01
   4  -1   2  609.56    5.47
   4  -1   2  625.19   11.06
  -4   1  -2  608.27    9.93
  -4   1  -3  589.25   10.34
   4  -1   3  603.06    7.77
  -4   1  -3  618.05    8.18
   4  -1   3  612.11   10.89
  -4   1  -3  631.00    5.44
   4  -1   3  643.85   11.55
  -4   1  -3  610.86   11.06
   4  -1   4   25.93    2.67
  -4   1  -4   23.29    2.50
   4  -1   4   22.63    2.32
  -4   1  -5  514.94   10.61
   4  -1   5  513.24   11.83
   4  -1   5  509.14   10.75
  -4   1  -6  240.39    7.47
   4  -1   6  254.12    9.06
  -4   1  -6  262.94    9.22
   4  -1   6  262.05    7.77
  -4   1  -7   16.77    2.08
  -4   1  -7   18.72    2.65
   4  -1   7   21.66    2.23
   4  -1   7   22.46    3.04
  -4   1  -8    0.39    0.52
   4  -1   8    0.73    0.63
   4  -1   8    2.38    1.71
  -4   1  -9   -0.29    0.70
  -4   1  -9    0.33    1.38
   4  -1   9    0.30    1.11
   4  -1   9    0.43    1.16
  -4   1 -10    1.14    0.69
   4  -1  10    1.10    1.16
  -4   1 -10    2.02    0.77
   4  -1  10    0.75    1.14
  -4   1 -11    1.25    0.69
  -4   1 -11    0.99    0.65
   4  -1  11   -0.28    1.04
   4  -1  12    0.13    0.77
  -4   1 -12    1.25    0.55
  -4   1 -12    1.59    0.53
  -4   1 -12    1.66    0.74
  -4   1 -13   18.46    1.17
  -4   1 -13   15.85    1.00
  -4   1 -13   18.54    1.28
  -4   1 -14   11.13    0.55
   4   0 -12   13.80    0.75
   4   0 -12   13.63    0.89
   4   0 -11   12.06    0.97
   4   0 -11   11.88    1.06
   4   0 -11   12.16    0.90
   4   0 -10    0.24    0.53
   4   0 -10    1.26    0.63
   4   0  -9    7.67    0.99
   4   0  -9    7.23    1.02
   4   0  -9    5.71    0.79
   4   0  -8    3.06    0.65
   4   0  -8    3.75    0.80
   4   0  -8    4.03    0.80
   4   0  -8    2.28    0.61
   4   0  -8    3.94    0.86
   4   0  -8    2.80    0.76
   4   0  -8    2.97    0.73
  -4   0   8    1.59    1.03
   4   0  -7   44.67    2.03
   4   0  -7   41.89    1.95
   4   0  -7   42.03    1.75
  -4   0   7   43.09    4.04
  -4   0   7   43.09    3.85
   4   0  -7   43.87    2.06
   4   0  -7   46.20    2.10
   4   0  -7   42.95    1.90
   4   0  -7   46.11    2.19
  -4   0   6   41.44    3.63
   4   0  -6   45.92    1.95
   4   0  -6   47.71    1.93
   4   0  -6   46.65    1.90
   4   0  -6   47.51    4.31
  -4   0   5    7.86    1.51
   4   0  -5    5.96    1.66
  -4   0   5    6.98    1.16
  -4   0   4   37.64    3.02
   4   0  -4   39.89    3.50
  -4   0   4   35.23    2.36
  -4   0   3    1.83    0.94
  -4   0   3    2.08    0.66
   4   0  -3    2.12    1.07
  -4   0   2    5.57    1.30
   4   0  -2    6.66    0.96
   4   0  -2    5.27    1.26
   4   0  -2    5.23    1.23
  -4   0   2    6.11    1.33
  -4   0   2    6.43    0.86
  -4   0   1   43.75    2.95
   4   0  -1   37.26    2.34
  -4   0   1   44.41    1.21
   4   0  -1   45.93    2.72
  -4   0   1   44.03    2.24
   4   0  -1   42.60    2.87
  -4   0   1   41.62    2.90
  -4   0   0   17.26    1.82
  -4   0   0   17.60    1.80
   4   0   0   17.15    1.76
  -4   0   0   17.74    0.79
   4   0   0   17.97    1.54
  -4   0   0   18.71    1.71
  -4   0   0   17.57    1.93
  -4   0  -1   38.51    2.49
  -4   0  -1   41.23    1.19
  -4   0  -1   39.34    2.56
  -4   0  -1   38.71    2.61
   4   0   1   42.50    2.77
   4   0   2  336.65    6.39
  -4   0  -2  336.30    7.04
  -4   0  -2  325.65    7.94
   4   0   2  334.30    7.80
   4   0   3    2.39    0.79
  -4   0  -3    2.56    0.47
  -4   0  -3    1.48    0.77
  -4   0  -3    2.13    1.12
   4   0   3    2.52    1.05
  -4   0  -4  315.07    3.99
   4   0   4  324.36    8.13
   4   0   4  328.79    7.21
  -4   0  -4  323.32    9.10
   4   0   4  332.36    8.11
   4   0   5  104.90    5.16
   4   0   5  101.70    4.60
  -4   0  -5  101.75    4.11
  -4   0  -5   99.80    5.34
   4   0   5  104.76    4.62
   4   0   6  229.71    8.34
  -4   0  -6  222.35    8.22
   4   0   6  228.20    6.88
   4   0   6  231.96    7.70
   4   0   7  107.01    5.47
   4   0   7  114.47    6.47
  -4   0  -7  107.46    5.94
   4   0   7  112.01    5.94
   4   0   8   12.84    2.36
   4   0   8   10.21    2.40
   4   0   8   12.44    1.86
  -4   0  -8   12.18    2.20
  -4   0  -8   12.56    1.09
   4   0   9   36.34    4.19
   4   0   9   36.27    3.96
  -4   0  -9   38.66    4.17
  -4   0  -9   41.37    1.74
  -4   0  -9   39.38    2.00
  -4   0 -10    9.36    1.15
  -4   0 -10   10.21    1.01
   4   0  10    9.98    2.50
   4   0  11   17.05    3.01
  -4   0 -11   20.68    1.35
  -4   0 -11   21.18    1.64
   4   0  11   19.84    3.20
  -4   0 -11   21.12    1.60
   4   0  12    1.29    1.06
   4   0  12    0.70    0.95
  -4   0 -12   -0.80    0.73
  -4   0 -12    0.25    0.50
  -4   0 -12    0.18    0.38
  -4   0 -13    2.11    0.66
  -4   0 -13    2.73    0.50
  -4   0 -13    2.08    0.43
  -4   0 -13    2.40    0.54
  -4   0 -14    1.07    0.29
   4   1 -12   -0.60    0.33
   4   1 -12   -0.11    0.28
   4   1 -11   -1.05    0.61
   4   1 -11    0.28    0.41
   4   1 -11   -1.11    0.53
   4   1 -10    8.20    0.99
   4   1  -9    5.60    0.89
   4   1  -9    4.63    0.70
   4   1  -9    5.46    0.89
   4   1  -9    5.11    0.85
  -4  -1   8   45.61    3.70
   4   1  -8   53.77    2.28
  -4  -1   8   54.55    4.43
   4   1  -8   53.46    2.10
   4   1  -8   53.85    2.37
   4   1  -8   53.26    2.30
   4   1  -7   24.09    1.37
  -4  -1   7   23.98    2.77
   4   1  -7   22.59    1.42
   4   1  -7   26.47    1.55
  -4  -1   7   23.93    3.09
   4   1  -7   25.88    1.66
   4   1  -7   24.57    1.39
   4   1  -7   25.69    3.44
   4   1  -7   25.49    1.62
   4   1  -7   25.29    1.54
  -4  -1   6    0.27    0.62
   4   1  -6    0.09    0.43
  -4  -1   6    2.24    1.27
   4   1  -6    0.21    0.57
   4   1  -6    0.06    0.99
   4   1  -5    2.38    1.17
  -4  -1   5    1.84    0.97
  -4  -1   5    1.88    0.84
   4   1  -4    5.69    1.59
  -4  -1   4    7.44    1.52
  -4  -1   4    6.36    1.24
   4   1  -3  344.25    9.55
  -4  -1   3  331.89    8.72
  -4  -1   3  325.97    7.30
  -4  -1   2    5.20    0.82
   4   1  -2    5.35    1.39
  -4  -1   2    4.82    1.20
   4   1  -2    3.71    0.84
  -4  -1   2    5.29    0.96
  -4  -1   1   19.69    1.51
  -4  -1   1   19.35    1.92
   4   1  -1   22.75    1.92
  -4  -1   1   16.85    1.89
  -4  -1   0  105.22    3.97
   4   1   0  107.86    4.18
  -4  -1   0  101.69    4.30
  -4  -1   0  106.71    1.95
  -4  -1   0  104.72    3.76
  -4  -1  -1  235.28    5.53
  -4  -1  -1  248.87    5.63
   4   1   1  240.56    6.53
  -4  -1  -1  244.76    6.39
  -4  -1  -1  243.78    2.94
  -4  -1  -1  247.16    6.27
  -4  -1  -2    2.61    0.76
   4   1   2    3.43    1.20
  -4  -1  -2    2.57    0.75
   4   1   2    2.62    0.40
   4   1   2    2.61    0.61
  -4  -1  -2    2.70    1.10
   4   1   3    2.18    1.09
   4   1   3    1.87    0.58
  -4  -1  -3    1.24    0.59
   4   1   3    2.68    0.87
  -4  -1  -3    1.66    1.01
   4   1   4   22.78    2.39
   4   1   4   23.55    1.90
  -4  -1  -4   23.43    1.06
   4   1   4   25.67    2.31
   4   1   4   22.94    1.16
  -4  -1  -4   21.85    2.42
   4   1   5    1.72    0.91
   4   1   5    1.74    0.71
   4   1   5    2.50    1.06
   4   1   5    2.13    0.50
  -4  -1  -5    2.40    1.25
   4   1   6   29.30    2.80
   4   1   6   33.28    2.94
   4   1   6   30.82    1.52
   4   1   6   28.66    2.93
  -4  -1  -6   28.10    2.97
   4   1   7    5.09    1.26
   4   1   7    4.54    1.41
   4   1   7    5.78    0.78
   4   1   7    3.76    1.52
  -4  -1  -7    4.52    1.25
   4   1   8   28.40    1.61
   4   1   8   31.50    3.71
   4   1   8   26.33    3.11
   4   1   8   25.55    2.46
  -4  -1  -8   27.45    1.50
  -4  -1  -8   31.17    3.46
  -4  -1  -8   27.21    2.85
  -4  -1  -8   27.22    3.07
   4   1   9    4.54    1.80
  -4  -1  -9    3.44    1.36
  -4  -1  -9    3.96    0.80
  -4  -1  -9    3.54    0.80
   4   1   9    1.48    1.24
   4   1  10   10.81    2.62
  -4  -1 -10   12.52    1.16
  -4  -1 -10   10.01    1.16
   4   1  10   11.63    2.42
   4   1  11   34.86    4.09
  -4  -1 -11   36.86    1.91
  -4  -1 -11   38.19    2.09
   4   1  12   -0.49    0.94
  -4  -1 -12    0.39    0.65
  -4  -1 -12    0.51    0.60
  -4  -1 -12    0.87    0.55
  -4  -1 -13    0.01    0.58
  -4  -1 -13    0.49    0.45
  -4  -1 -13   -0.05    0.28
  -4  -1 -14    0.80    0.45
  -4  -1 -14    0.69    0.23
   4   2 -12    4.09    0.47
   4   2 -12    4.64    0.48
   4   2 -11    3.39    0.59
   4   2 -10    0.26    0.46
   4   2 -10   -0.13    0.38
   4   2 -10    0.08    0.45
   4   2  -9    3.25    0.67
   4   2  -9    4.11    0.80
   4   2  -9    2.60    0.64
  -4  -2   8  124.91    6.60
   4   2  -8  135.93    3.52
  -4  -2   8  132.91    7.12
   4   2  -8  138.97    3.77
   4   2  -8  134.90    3.45
   4   2  -8  130.75    3.59
  -4  -2   7   40.72    3.80
   4   2  -7   38.23    1.76
  -4  -2   7   40.49    4.15
   4   2  -7   40.38    2.00
   4   2  -7   38.49    1.79
   4   2  -7   42.17    4.30
   4   2  -7   38.48    1.88
  -4  -2   6   72.83    4.82
   4   2  -6   73.35    2.45
  -4  -2   6   64.45    4.89
   4   2  -6   76.05    5.49
   4   2  -6   70.37    2.38
   4   2  -6   71.91    2.16
   4   2  -6   74.64    2.36
  -4  -2   5    2.42    1.00
   4   2  -5    1.23    1.11
  -4  -2   5    1.63    1.10
  -4  -2   4    4.68    1.35
  -4  -2   4    3.76    0.43
  -4  -2   4    4.56    1.10
   4   2  -4    2.77    1.24
  -4  -2   3   41.82    2.97
   4   2  -3   41.20    3.48
  -4  -2   3   38.17    3.22
  -4  -2   2    6.55    1.16
  -4  -2   2    7.09    1.46
  -4  -2   2    8.11    1.03
   4   2  -2    7.29    1.62
   4   2  -1   56.86    3.12
   4   2  -1   52.65    3.37
  -4  -2   1   52.85    2.79
   4   2   0  397.94    8.33
  -4  -2   0  403.63    4.03
   4   2   0  398.07    8.62
  -4  -2   0  388.42    8.33
  -4  -2   0  381.03    7.90
  -4  -2  -1  235.79    5.17
   4   2   1  245.31    6.79
   4   2   1  231.35    4.33
   4   2   1  247.35    6.47
  -4  -2  -1  243.39    3.08
  -4  -2  -1  245.29    6.34
  -4  -2  -1  245.26    6.45
  -4  -2  -2   48.15    2.08
   4   2   2   44.88    3.06
   4   2   2   50.43    1.42
   4   2   2   49.24    2.72
  -4  -2  -2   48.73    1.42
  -4  -2  -2   46.97    3.11
   4   2   3  237.15    7.15
   4   2   3  237.24    3.35
   4   2   3  241.07    5.41
  -4  -2  -3  234.36    4.39
  -4  -2  -3  255.00    7.52
   4   2   4  631.79   12.08
  -4  -2  -4  625.09    4.96
   4   2   4  613.83   11.96
   4   2   4  627.23    5.89
   4   2   5  197.19    6.92
  -4  -2  -5  206.30    7.56
   4   2   5  192.93    7.18
   4   2   5  190.45    3.50
   4   2   6   46.79    3.49
   4   2   6   49.58    1.95
   4   2   6   48.87    3.91
  -4  -2  -6   49.42    3.78
  -4  -2  -6   50.47    3.92
   4   2   7   45.99    3.49
  -4  -2  -7   46.94    3.84
  -4  -2  -7   44.07    3.69
  -4  -2  -7   47.31    3.95
   4   2   7   49.54    3.98
   4   2   7   48.10    2.03
  -4  -2  -8   75.40    5.21
  -4  -2  -8   74.92    4.58
   4   2   8   77.21    5.24
  -4  -2  -8   76.65    2.45
   4   2   8   81.07    2.76
   4   2   8   76.43    5.58
   4   2   9   38.68    4.30
   4   2   9   41.13    2.06
   4   2   9   39.79    4.00
  -4  -2  -9   39.35    3.94
  -4  -2  -9   38.97    2.00
  -4  -2  -9   39.99    1.79
  -4  -2 -10    7.60    1.08
  -4  -2 -10    7.35    1.05
  -4  -2 -10    8.05    1.03
   4   2  10    6.72    2.02
   4   2  10    5.29    1.98
  -4  -2 -11   16.62    1.44
  -4  -2 -11   18.03    1.47
   4   2  11   20.18    3.22
  -4  -2 -12   20.48    1.37
  -4  -2 -12   23.01    1.62
  -4  -2 -12   19.77    1.44
  -4  -2 -12   22.09    1.51
   4   2  12   19.73    2.94
  -4  -2 -13    4.42    0.61
  -4  -2 -13    5.34    0.85
  -4  -2 -14   -0.51    0.39
  -4  -2 -14    0.03    0.25
   4   3 -12   -0.31    0.30
   4   3 -11   -0.55    0.35
   4   3 -11    0.41    0.35
   4   3 -10   20.05    1.25
   4   3 -10   19.96    1.32
   4   3 -10   20.57    1.33
  -4  -3   9    0.64    0.36
   4   3  -9    0.80    0.50
  -4  -3   9    2.50    1.12
   4   3  -9    1.11    0.54
   4   3  -9    1.15    0.61
  -4  -3   8   44.82    1.96
  -4  -3   8   43.22    4.13
   4   3  -8   46.32    2.00
   4   3  -8   46.72    2.22
   4   3  -8   47.35    2.27
  -4  -3   7  101.79    2.92
  -4  -3   7   95.44    6.09
   4   3  -7   96.15    3.14
   4   3  -7   94.39    2.57
  -4  -3   7   95.10    6.32
   4   3  -7   91.85    6.02
   4   3  -7   98.13    3.13
   4   3  -7   96.38    3.17
  -4  -3   6   62.65    2.17
  -4  -3   6   59.23    4.70
   4   3  -6   59.84    2.27
  -4  -3   6   56.17    4.77
   4   3  -6   58.91    4.87
   4   3  -6   59.81    2.30
   4   3  -6   61.16    2.34
  -4  -3   5   74.30    4.98
  -4  -3   5   82.11    5.46
  -4  -3   5   75.31    2.21
   4   3  -5   77.35    5.30
  -4  -3   4   66.85    4.66
  -4  -3   4   69.47    1.93
  -4  -3   4   68.64    4.44
   4   3  -4   66.63    4.69
  -4  -3   3    2.05    1.18
  -4  -3   3    2.04    0.40
   4   3  -3    1.47    0.90
  -4  -3   3    0.84    0.75
   4   3  -2   36.55    3.15
  -4  -3   2   37.73    1.16
   4   3  -2   36.37    3.18
  -4  -3   2   36.66    2.89
   4   3  -1  114.31    5.20
  -4  -3   1  119.11    4.33
   4   3   0  185.05    3.85
   4   3   0  192.18    6.24
   4   3   0  177.71    6.16
  -4  -3   0  188.58    2.95
  -4  -3   0  191.25    5.93
  -4  -3   0  187.18    5.85
  -4  -3  -1  183.17    4.27
   4   3   1  195.06    6.45
   4   3   1  188.64    4.60
  -4  -3  -1  196.17    2.91
   4   3   1  192.24    6.12
  -4  -3  -1  195.80    5.73
  -4  -3  -1  187.52    6.19
  -4  -3  -2  138.21    3.04
   4   3   2  137.68    5.56
   4   3   2  131.43    4.37
   4   3   2  131.33    2.26
  -4  -3  -2  138.96    2.45
   4   3   2  135.35    4.98
  -4  -3  -2  138.68    5.63
   4   3   3   25.53    2.59
   4   3   3   27.11    2.29
   4   3   3   26.03    2.10
   4   3   3   27.71    2.49
   4   3   3   27.73    1.22
  -4  -3  -3   28.36    2.68
   4   3   4   51.75    3.60
  -4  -3  -4   50.50    1.37
   4   3   4   48.61    3.51
   4   3   4   49.88    1.75
   4   3   4   51.43    2.63
  -4  -3  -4   53.24    3.85
  -4  -3  -4   56.81    4.02
   4   3   5    1.70    1.02
   4   3   5    1.60    0.82
   4   3   5    1.92    0.58
  -4  -3  -5    0.90    0.80
  -4  -3  -5    2.05    0.97
   4   3   6   11.51    1.86
   4   3   6   10.17    0.96
   4   3   6    8.28    1.78
  -4  -3  -6   11.21    1.98
  -4  -3  -6   11.34    1.75
   4   3   7    0.50    0.60
  -4  -3  -7   -0.01    0.74
  -4  -3  -7    0.11    0.78
  -4  -3  -7   -0.03    0.72
   4   3   7    0.28    0.82
   4   3   7    0.43    0.49
   4   3   8   36.56    3.92
   4   3   8   37.99    1.99
  -4  -3  -8   36.50    1.78
  -4  -3  -8   35.12    3.54
  -4  -3  -8   32.37    3.06
  -4  -3  -9   -1.19    1.09
   4   3   9    0.27    0.52
   4   3   9   -1.96    1.31
  -4  -3  -9    0.18    0.42
  -4  -3  -9    1.16    0.62
  -4  -3  -9    0.14    0.50
   4   3  10    9.60    2.17
  -4  -3 -10    9.39    1.13
   4   3  10    9.85    1.14
   4   3  10    9.02    2.35
  -4  -3 -10    9.73    1.02
  -4  -3 -10    7.35    0.83
  -4  -3 -10   10.05    1.18
  -4  -3 -10    9.15    1.16
   4   3  11   14.97    2.83
  -4  -3 -11   14.49    1.45
  -4  -3 -11   15.35    1.42
  -4  -3 -11   14.45    1.34
  -4  -3 -12    1.86    0.71
  -4  -3 -12    1.44    0.57
   4   3  12    1.26    1.14
  -4  -3 -13    0.51    0.43
  -4  -3 -13    0.49    0.49
  -4  -3 -14    0.12    0.32
  -4  -3 -14   -0.11    0.32
   4   4 -12   -0.28    0.25
   4   4 -11    1.32    0.36
   4   4 -11    1.37    0.30
   4   4 -10   -0.14    0.30
   4   4 -10    0.39    0.46
   4   4 -10   -0.23    0.42
  -4  -4   9    0.80    0.44
   4   4  -9    1.31    0.43
   4   4  -9    1.13    0.60
   4   4  -9    0.89    0.61
  -4  -4   8    9.08    1.03
  -4  -4   8   12.83    2.53
   4   4  -8    9.65    1.16
   4   4  -8    9.64    0.91
   4   4  -8   11.53    1.18
   4   4  -8   10.41    1.18
   4   4  -7   12.66    2.12
  -4  -4   7   15.15    1.27
  -4  -4   7   16.66    2.73
   4   4  -7   13.84    1.27
   4   4  -7   15.22    1.05
  -4  -4   7   14.60    2.74
   4   4  -7   14.38    1.28
   4   4  -7   13.98    1.33
  -4  -4   6   87.24    2.78
  -4  -4   6   91.33    6.11
   4   4  -6   89.12    2.86
  -4  -4   6   81.85    5.84
   4   4  -6   87.98    5.80
   4   4  -6   89.66    2.93
   4   4  -6   89.02    3.01
  -4  -4   5    8.26    0.87
  -4  -4   5    8.05    2.07
   4   4  -5    9.10    0.85
  -4  -4   5    9.03    2.04
   4   4  -5    8.37    0.94
   4   4  -5    5.45    1.47
  -4  -4   4    0.12    1.02
   4   4  -4    1.71    0.94
   4   4  -4    0.89    0.84
  -4  -4   4    1.36    1.05
  -4  -4   4    0.96    0.39
  -4  -4   3    3.05    0.83
  -4  -4   3    4.52    1.50
   4   4  -3    4.19    1.32
  -4  -4   3    5.08    0.62
   4   4  -3    3.53    1.34
  -4  -4   3    3.49    1.20
  -4  -4   2  110.09    4.04
   4   4  -2  111.98    5.66
   4   4  -2  114.25    5.80
  -4  -4   2  108.47    2.37
  -4  -4   2  109.86    5.44
  -4  -4   1   66.95    3.52
   4   4  -1   66.92    4.29
   4   4   0   69.22    3.00
  -4  -4   0   64.75    3.73
   4   4   0   68.96    4.18
  -4  -4   0   70.77    3.72
  -4  -4  -1   11.61    1.81
  -4  -4  -1   12.16    1.50
   4   4   1   11.43    1.77
  -4  -4  -1   12.79    0.84
   4   4   2    0.31    0.68
   4   4   2    0.52    0.83
   4   4   2   -0.35    0.61
   4   4   2    0.41    0.31
  -4  -4  -2    0.72    0.37
  -4  -4  -2    0.81    0.71
   4   4   3    4.91    1.40
   4   4   3    6.74    1.41
   4   4   3    6.25    0.65
   4   4   3    4.91    1.24
  -4  -4  -3    4.27    1.35
   4   4   4  144.29    6.21
   4   4   4  139.06    5.87
   4   4   4  139.96    6.11
   4   4   4  141.66    3.03
  -4  -4  -4  144.45    6.42
   4   4   5   37.75    3.26
   4   4   5   39.81    3.44
   4   4   5   38.98    3.55
   4   4   5   40.87    1.78
  -4  -4  -5   38.33    2.59
  -4  -4  -5   40.82    3.52
  -4  -4  -5   42.87    3.63
   4   4   6   15.58    2.12
   4   4   6   15.79    2.36
   4   4   6   16.55    2.57
   4   4   6   16.94    1.25
  -4  -4  -6   15.72    1.95
  -4  -4  -6   16.50    2.34
  -4  -4  -6   13.25    2.04
   4   4   7   40.20    3.23
   4   4   7   45.48    4.14
   4   4   7   43.56    4.27
   4   4   7   46.35    2.17
  -4  -4  -7   42.83    3.41
  -4  -4  -7   42.54    3.72
  -4  -4  -7   40.04    3.65
  -4  -4  -8  141.49    6.47
  -4  -4  -8  147.53    6.55
  -4  -4  -8  145.97    6.33
   4   4   8  146.87    8.09
   4   4   8  150.07    4.06
   4   4   8  158.69    8.13
  -4  -4  -8  153.65    3.31
  -4  -4  -8  141.40    3.56
  -4  -4  -9   46.23    3.80
   4   4   9   55.04    4.91
  -4  -4  -9   54.57    2.19
  -4  -4  -9   56.26    2.42
  -4  -4  -9   54.89    2.00
   4   4   9   58.32    2.65
   4   4   9   51.38    4.98
  -4  -4 -10    0.11    0.59
  -4  -4 -10   -0.26    0.54
  -4  -4 -10    0.44    0.62
  -4  -4 -10    0.56    0.52
   4   4  10   -0.13    1.20
   4   4  10   -0.77    0.65
  -4  -4 -11   15.85    1.47
  -4  -4 -11   15.63    1.46
  -4  -4 -11   14.96    1.30
  -4  -4 -11   16.00    1.27
   4   4  11   13.78    1.28
   4   4  11   13.47    2.64
  -4  -4 -12   11.87    1.24
  -4  -4 -12    8.88    1.12
  -4  -4 -12   10.62    1.03
   4   4  12   10.02    2.14
  -4  -4 -13   22.08    1.25
  -4  -4 -13   21.20    1.09
  -4  -4 -14   -0.04    0.24
  -4  -4 -14   -0.09    0.30
   4   5 -11    1.46    0.35
   4   5 -10   -0.18    0.41
   4   5 -10   -0.04    0.36
  -4  -5   9    3.05    0.59
   4   5  -9    1.83    0.60
   4   5  -9    2.38    0.68
  -4  -5   8   88.23    2.86
   4   5  -8   92.57    3.16
   4   5  -8   90.13    3.05
   4   5  -8   97.13    3.29
  -4  -5   7    3.99    0.79
  -4  -5   7    4.77    1.76
   4   5  -7    5.15    0.87
   4   5  -7    4.09    0.77
   4   5  -7    4.89    0.87
   4   5  -6    7.67    1.72
  -4  -5   6    4.62    0.80
  -4  -5   6    4.80    1.61
   4   5  -6    3.71    0.71
  -4  -5   6    3.58    1.68
   4   5  -6    4.66    0.82
   4   5  -6    4.28    0.75
  -4  -5   5    4.14    0.72
  -4  -5   5    3.19    1.49
   4   5  -5    5.48    0.74
  -4  -5   5    5.75    1.72
   4   5  -5    4.35    0.74
   4   5  -5    4.85    1.46
   4   5  -4   79.36    4.73
   4   5  -4   82.59    5.30
  -4  -5   4   81.84    2.60
   4   5  -4   76.30    5.34
  -4  -5   4   77.05    5.56
  -4  -5   3   33.02    2.98
   4   5  -3   31.17    3.07
   4   5  -3   30.73    3.16
  -4  -5   3   30.84    3.34
   4   5  -3   29.71    3.29
  -4  -5   3   31.86    1.57
   4   5  -2   37.09    3.62
  -4  -5   2   41.24    1.67
   4   5  -2   36.27    3.36
   4   5  -1  269.29    9.29
  -4  -5   1  288.26    7.65
   4   5   0 1072.81   13.97
  -4  -5   0 1090.32   15.72
  -4  -5   0 1068.12    7.81
  -4  -5   0 1083.06   14.64
   4   5   1   31.83    2.57
  -4  -5  -1   34.37    3.04
  -4  -5  -1   34.20    2.98
  -4  -5  -1   35.07    2.44
   4   5   1   30.73    2.23
  -4  -5  -1   32.23    1.33
  -4  -5  -2  115.20    5.70
  -4  -5  -2  117.31    5.73
   4   5   2  111.17    4.91
   4   5   2  108.09    2.22
  -4  -5  -2  108.70    2.31
  -4  -5  -3   86.22    5.09
  -4  -5  -3   88.30    5.14
   4   5   3   80.61    4.58
   4   5   3   81.46    2.21
   4   5   3   85.76    4.63
  -4  -5  -4   19.06    2.56
  -4  -5  -4   18.72    2.55
   4   5   4   18.90    2.43
   4   5   4   17.45    1.17
   4   5   4   19.18    2.41
  -4  -5  -5   54.96    4.33
  -4  -5  -5   56.41    4.35
   4   5   5   55.84    4.38
   4   5   5   56.25    2.17
   4   5   5   57.94    4.33
  -4  -5  -6   59.12    4.51
  -4  -5  -6   51.17    4.21
   4   5   6   57.20    4.76
   4   5   6   55.35    2.32
   4   5   6   57.95    4.56
   4   5   7    1.11    1.16
   4   5   7    2.97    0.74
   4   5   7    2.90    1.44
  -4  -5  -7    4.42    1.30
  -4  -5  -7    1.22    0.87
  -4  -5  -7    2.46    0.67
   4   5   8    4.19    1.43
   4   5   8    4.92    0.87
   4   5   8    7.78    2.21
  -4  -5  -8    6.38    0.88
  -4  -5  -8    6.44    1.42
   4   5   9   30.11    3.91
   4   5   9   34.84    2.11
  -4  -5  -9   35.05    1.87
  -4  -5  -9   35.85    2.05
  -4  -5  -9   36.77    2.04
  -4  -5  -9   31.99    1.53
   4   5   9   32.51    3.77
   4   5  10    4.09    1.74
   4   5  10    5.09    0.95
  -4  -5 -10    6.56    0.99
  -4  -5 -10    5.08    0.95
  -4  -5 -10    5.28    0.98
  -4  -5 -10    5.99    0.83
  -4  -5 -11    0.26    0.56
   4   5  11   -0.29    0.47
  -4  -5 -11    0.50    0.65
  -4  -5 -11    1.34    0.77
  -4  -5 -11    0.45    0.42
  -4  -5 -12    0.56    0.61
  -4  -5 -12    0.16    0.61
  -4  -5 -12    0.30    0.47
  -4  -5 -13    0.71    0.35
  -4  -5 -13    0.03    0.29
  -4  -5 -13    0.82    0.40
  -4  -5 -14    9.77    0.63
   4   6 -11    5.75    0.47
   4   6 -10    1.34    0.47
   4   6 -10    1.35    0.39
  -4  -6   9    0.98    0.44
   4   6  -9    1.28    0.53
   4   6  -9    0.96    0.53
  -4  -6   8    5.52    1.63
  -4  -6   8    4.16    0.77
   4   6  -8    5.91    0.90
   4   6  -8    5.03    0.84
   4   6  -8    5.50    0.95
  -4  -6   7    8.81    1.08
   4   6  -7   10.06    1.10
   4   6  -7   11.18    1.20
   4   6  -7   12.40    1.30
   4   6  -6   13.01    1.17
  -4  -6   6   13.93    1.30
   4   6  -6   13.26    1.32
  -4  -6   6   11.81    2.55
  -4  -6   5   77.90    5.97
  -4  -6   5   79.33    2.88
   4   6  -5   77.34    2.54
   4   6  -5   67.60    4.38
   4   6  -5   79.32    2.83
  -4  -6   4    2.70    0.71
   4   6  -4    2.50    1.31
  -4  -6   4    1.30    1.21
   4   6  -4    2.33    0.48
   4   6  -4    1.31    0.50
   4   6  -4    2.82    1.16
   4   6  -4   -0.05    0.80
  -4  -6   3   30.09    3.05
   4   6  -3   27.43    3.38
  -4  -6   3   30.58    1.70
   4   6  -3   23.47    2.87
   4   6  -3   29.72    3.08
  -4  -6   2  100.25    5.62
   4   6  -2  100.05    5.61
   4   6  -2  100.24    6.26
  -4  -6   1    0.26    0.63
   4   6  -1    1.39    1.36
   4   6   0   -0.16    0.68
  -4  -6   0    0.78    0.87
  -4  -6   0    0.20    0.58
  -4  -6   0    0.01    0.35
   4   6   1    0.05    0.55
  -4  -6  -1    0.45    0.37
  -4  -6  -1    0.53    0.81
   4   6   2   -0.01    0.77
  -4  -6  -2    0.55    0.33
   4   6   2    0.32    0.28
   4   6   2    0.01    0.54
  -4  -6  -2   -0.45    0.92
   4   6   3   34.12    3.18
   4   6   3   37.37    1.58
  -4  -6  -3   40.33    3.67
   4   6   4   17.02    2.36
   4   6   4   16.66    2.50
   4   6   4   17.04    1.20
   4   6   5   13.99    2.35
   4   6   5   11.68    2.26
   4   6   5   14.56    1.22
  -4  -6  -5   12.43    2.23
  -4  -6  -6    1.29    0.71
   4   6   6    1.10    0.61
   4   6   6    1.02    1.11
   4   6   6    1.37    0.94
  -4  -6  -6    2.42    0.63
  -4  -6  -6    1.43    0.50
   4   6   7   34.98    3.85
   4   6   7   37.32    4.36
   4   6   7   38.21    2.15
  -4  -6  -7   39.36    3.85
  -4  -6  -7   37.68    1.92
   4   6   8    3.20    1.18
  -4  -6  -8    3.91    1.34
  -4  -6  -8    4.71    0.82
   4   6   8    4.97    0.93
   4   6   8    5.11    1.70
  -4  -6  -9    6.57    1.01
  -4  -6  -9    7.93    1.11
  -4  -6  -9    6.34    0.97
   4   6   9    7.80    2.14
   4   6   9    5.19    0.98
   4   6  10    0.40    1.12
   4   6  10    0.49    0.55
  -4  -6 -10    0.41    0.62
  -4  -6 -10    0.90    0.60
  -4  -6 -10    0.14    0.67
  -4  -6 -10    0.74    0.47
   4   6  11   -0.82    1.03
   4   6  11   -0.15    0.48
  -4  -6 -11    0.63    0.74
  -4  -6 -11    0.89    0.62
  -4  -6 -11    0.78    0.58
  -4  -6 -11    0.76    0.48
  -4  -6 -11   -0.31    0.52
  -4  -6 -12    0.34    0.54
  -4  -6 -12   -0.09    0.39
  -4  -6 -13   14.70    0.83
  -4  -6 -13   13.72    0.64
   4   7 -10    6.00    0.49
   4   7 -10    6.07    0.60
   4   7  -9    0.01    0.38
   4   7  -9   -0.64    0.46
   4   7  -8   13.20    1.16
   4   7  -8   11.59    1.15
   4   7  -8   12.83    1.12
  -4  -7   7    0.70    0.61
   4   7  -7    0.40    0.56
   4   7  -7    0.28    0.43
   4   7  -7    0.42    0.51
   4   7  -6   18.78    1.37
   4   7  -6   21.25    1.58
  -4  -7   6   19.77    1.54
   4   7  -5   44.31    1.96
  -4  -7   5   44.20    2.28
   4   7  -5   46.29    2.22
   4   7  -4   16.44    1.07
   4   7  -4   18.83    2.90
  -4  -7   4   15.73    1.40
   4   7  -4   15.31    2.38
   4   7  -4   16.62    1.29
  -4  -7   3    6.57    1.49
   4   7  -3    6.87    1.96
   4   7  -3    7.59    1.78
  -4  -7   3    7.21    0.74
   4   7  -3    7.77    0.85
  -4  -7   2   25.78    3.10
   4   7  -2   27.79    3.64
   4   7  -2   27.99    3.34
   4   7  -2   27.10    2.71
   4   7  -2   25.58    1.28
  -4  -7   2   30.79    1.48
  -4  -7   1    2.23    0.92
   4   7  -1    0.22    0.69
  -4  -7   1    0.64    0.36
   4   7  -1   -0.38    1.05
  -4  -7   1    1.82    1.05
  -4  -7   0    4.43    1.26
  -4  -7   0    4.73    0.62
  -4  -7   0    3.54    1.18
   4   7   0    4.70    1.23
  -4  -7  -1    8.14    1.67
   4   7   1    7.38    1.63
  -4  -7  -2   79.53    5.22
   4   7   2   80.25    4.38
   4   7   2   76.96    5.07
  -4  -7  -3    2.69    1.17
   4   7   3    3.57    1.38
   4   7   3    3.90    0.63
   4   7   3    2.78    1.13
   4   7   4    7.75    1.87
   4   7   4    7.49    0.89
  -4  -7  -4    6.90    0.79
  -4  -7  -4    4.53    1.45
  -4  -7  -5   24.07    3.11
   4   7   5   27.67    3.46
   4   7   5   27.14    1.68
   4   7   5   26.31    3.22
  -4  -7  -5   27.62    1.52
  -4  -7  -5   27.18    1.53
  -4  -7  -6   77.77    5.66
   4   7   6   70.71    5.70
   4   7   6   77.91    2.95
   4   7   6   73.30    5.55
  -4  -7  -6   76.10    2.69
  -4  -7  -6   74.87    2.51
  -4  -7  -7    0.14    0.58
   4   7   7    0.38    0.39
  -4  -7  -7    0.73    0.59
  -4  -7  -7    0.16    0.46
   4   7   7    1.79    1.31
   4   7   7    0.66    0.60
  -4  -7  -8    5.55    0.97
  -4  -7  -8    6.20    0.98
   4   7   8    5.05    0.97
   4   7   8    6.85    2.28
  -4  -7  -9   -0.08    0.60
  -4  -7  -9    0.07    0.62
  -4  -7  -9    1.02    0.66
   4   7   9    0.19    0.60
  -4  -7 -10    7.99    1.03
  -4  -7 -10    8.55    1.10
  -4  -7 -10    8.09    1.08
   4   7  10    7.35    1.04
   4   7  10    5.93    1.87
  -4  -7 -11   20.53    1.43
  -4  -7 -11   19.28    1.38
  -4  -7 -11   20.90    1.52
  -4  -7 -11   19.30    1.04
  -4  -7 -11   19.16    1.22
   4   7  11   17.91    1.31
  -4  -7 -12   11.07    0.68
  -4  -7 -12   12.82    1.06
  -4  -7 -13    0.54    0.30
  -4  -7 -13    0.40    0.27
   4   8  -9   -0.10    0.28
   4   8  -9   -0.05    0.31
   4   8  -8   11.75    0.97
   4   8  -8   11.70    1.02
   4   8  -7   10.02    1.05
   4   8  -7    9.38    0.93
   4   8  -7   10.09    1.06
   4   8  -6   12.22    1.08
   4   8  -6   10.41    1.10
   4   8  -5    1.77    0.52
   4   8  -5    1.62    0.58
   4   8  -4   -0.14    0.48
   4   8  -4    0.63    0.46
  -4  -8   3   33.25    3.31
   4   8  -3   38.63    4.23
   4   8  -3   35.16    3.67
  -4  -8   3   42.40    1.92
   4   8  -3   40.42    1.76
  -4  -8   2   46.02    4.20
  -4  -8   2   39.47    1.82
   4   8  -2   39.77    4.41
   4   8  -2   38.71    3.99
  -4  -8   2   43.21    1.96
  -4  -8   1   41.58    4.11
   4   8  -1   50.39    5.10
   4   8  -1   41.55    4.21
  -4  -8   1   45.30    2.06
  -4  -8   0   31.00    3.05
  -4  -8   0   30.61    1.71
  -4  -8   0   30.08    3.58
   4   8   0   29.35    3.00
  -4  -8  -1   82.18    5.33
  -4  -8  -1   79.21    2.72
  -4  -8  -1   77.46    5.72
   4   8   1   72.76    4.91
  -4  -8  -2   32.20    3.50
  -4  -8  -2   32.29    1.77
  -4  -8  -2   27.94    3.43
   4   8   2   31.74    3.42
  -4  -8  -3   52.50    4.70
   4   8   3   54.56    4.57
   4   8   3   55.18    4.21
  -4  -8  -3   63.16    2.50
  -4  -8  -3   61.68    4.95
  -4  -8  -4   99.57    6.48
   4   8   4   92.12    5.91
   4   8   4   99.79    3.01
  -4  -8  -4   90.56    6.03
   4   8   4   96.95    6.27
  -4  -8  -4  102.19    2.90
  -4  -8  -4  100.92    3.11
  -4  -8  -5   23.27    3.18
   4   8   5   23.38    3.26
   4   8   5   26.13    1.68
  -4  -8  -5   20.50    2.68
   4   8   5   24.24    3.23
  -4  -8  -5   24.77    1.54
  -4  -8  -5   24.01    1.56
  -4  -8  -6   58.49    4.89
  -4  -8  -6   54.26    2.36
  -4  -8  -6   55.53    2.30
   4   8   6   55.21    5.12
   4   8   6   55.91    2.53
  -4  -8  -7   15.16    1.38
  -4  -8  -7   14.71    1.16
  -4  -8  -7   12.46    1.09
   4   8   7   14.05    1.41
   4   8   7   15.44    2.79
   4   8   8   15.75    1.45
   4   8   8   13.02    2.79
  -4  -8  -8   15.85    1.41
  -4  -8  -8   17.00    1.49
  -4  -8  -8   13.83    1.22
   4   8   9    0.90    0.58
  -4  -8  -9    0.44    0.61
  -4  -8  -9   -0.27    0.52
  -4  -8  -9    0.13    0.60
  -4  -8 -10    0.14    0.49
  -4  -8 -10    0.18    0.65
  -4  -8 -10    0.70    0.69
   4   8  10   -0.34    0.45
  -4  -8 -11    0.43    0.53
  -4  -8 -11    0.58    0.37
  -4  -8 -12    5.38    0.55
  -4  -8 -12    5.51    0.68
   4   9  -8    0.90    0.38
   4   9  -8    0.80    0.32
   4   9  -7    0.28    0.48
   4   9  -7    0.44    0.41
  -4  -9   6    1.19    0.36
   4   9  -6    3.09    0.73
   4   9  -6    2.73    0.51
   4   9  -6    2.63    0.60
   4   9  -5   49.94    1.83
  -4  -9   5   46.61    1.78
   4   9  -5   48.61    2.02
   4   9  -4   58.95    4.38
  -4  -9   4   63.61    2.31
   4   9  -4   59.59    2.20
   4   9  -3    6.81    1.77
  -4  -9   3    7.14    0.87
   4   9  -2    0.50    1.02
  -4  -9   2   -0.11    0.52
   4   9  -1   42.33    4.68
  -4  -9   1   42.33    2.08
  -4  -9   0   11.81    2.23
  -4  -9   0   16.05    1.34
   4   9   0   14.61    2.77
   4   9   1    1.24    0.77
  -4  -9  -1    2.23    1.12
  -4  -9  -1    1.88    0.65
  -4  -9  -2   -0.01    0.79
   4   9   2   -0.61    0.76
  -4  -9  -2    0.74    0.67
  -4  -9  -3   11.06    2.18
   4   9   3   13.01    2.34
  -4  -9  -3   16.44    1.39
  -4  -9  -3   10.30    2.05
  -4  -9  -4   -0.87    0.99
  -4  -9  -4    0.75    0.60
  -4  -9  -4    0.28    0.49
  -4  -9  -4    0.02    0.53
   4   9   4    0.26    0.37
   4   9   4    0.30    0.86
  -4  -9  -5    6.22    0.90
  -4  -9  -5    6.12    0.93
   4   9   5    6.71    0.92
   4   9   5    6.02    1.77
  -4  -9  -6   11.30    1.21
  -4  -9  -6    9.01    1.02
   4   9   6   10.16    1.12
   4   9   6    7.84    2.18
  -4  -9  -7    1.02    0.65
  -4  -9  -7    0.18    0.44
   4   9   7    0.09    0.47
  -4  -9  -8   -0.05    0.63
  -4  -9  -8   -0.98    0.62
   4   9   8   -0.57    0.51
  -4  -9  -9    0.01    0.63
  -4  -9  -9   -0.17    0.66
   4   9   9    0.47    1.20
   4   9   9   -0.27    0.44
  -4  -9 -10    3.20    0.76
  -4  -9 -10    3.80    0.78
  -4  -9 -11    4.40    0.64
  -4  -9 -11    3.50    0.36
  -4  -9 -12    2.63    0.39
   4  10  -7    0.67    0.36
   4  10  -6    2.02    0.54
   4  10  -6    0.77    0.29
   4  10  -5    9.63    0.77
  -4 -10   5    9.78    0.75
  -4 -10   4    2.36    0.62
  -4 -10   3    4.46    0.78
   4  10  -3    7.49    1.77
  -4 -10   2   26.45    1.66
   4  10  -2   25.20    3.43
  -4 -10   1   40.33    2.14
   4  10  -1   39.12    4.32
  -4 -10   0    8.16    1.09
   4  10   0    7.97    2.21
  -4 -10  -1   68.19    2.76
  -4 -10  -2   46.51    2.32
  -4 -10  -3   98.91    2.90
  -4 -10  -3   96.08    3.28
  -4 -10  -4   54.82    2.29
  -4 -10  -4   53.75    2.43
  -4 -10  -5   10.33    1.15
  -4 -10  -5   10.23    1.13
  -4 -10  -6    2.15    0.70
  -4 -10  -6    2.59    0.67
   4  10   6    3.90    1.56
   4  10   6    2.51    0.61
  -4 -10  -7   28.19    1.76
  -4 -10  -7   30.14    1.78
   4  10   7   25.90    1.51
  -4 -10  -8   52.14    2.24
  -4 -10  -8   55.89    2.27
   4  10   8   49.31    1.98
  -4 -10  -9    6.64    0.89
  -4 -10  -9    6.50    0.85
  -4 -10 -10    0.83    0.46
  -4 -10 -10    0.49    0.47
  -4 -10 -11   -0.47    0.33
   4  11  -6    0.01    0.28
   4  11  -5   10.38    0.86
  -4 -11   5    8.27    0.53
  -4 -11   4   86.41    2.25
  -4 -11   3    1.23    0.53
  -4 -11   2    8.99    1.01
  -4 -11   1    1.01    0.61
   4  11  -1    0.40    0.97
  -4 -11   0  238.21    4.95
   4  11   0  226.08    9.86
  -4 -11  -1   32.38    1.93
   4  11   1   27.42    3.72
  -4 -11  -2   26.75    1.44
  -4 -11  -2   30.12    1.88
  -4 -11  -3   16.13    1.20
  -4 -11  -3   17.02    1.43
  -4 -11  -4   19.88    1.35
  -4 -11  -4   18.38    1.40
  -4 -11  -5   79.06    2.65
  -4 -11  -5   80.24    2.63
  -4 -11  -6   14.46    1.07
  -4 -11  -6   15.25    1.27
  -4 -11  -6   15.32    1.27
  -4 -11  -7    2.93    0.69
  -4 -11  -7    3.33    0.70
  -4 -11  -8    2.32    0.60
  -4 -11  -8    1.12    0.53
  -4 -11  -9    1.12    0.44
  -4 -11  -9    1.57    0.44
  -4 -11 -10   12.06    0.67
   4  12  -5    5.42    0.45
   4  12  -4    6.24    0.58
  -4 -12   4    5.63    0.47
  -4 -12   3    2.38    0.46
  -4 -12   2   -0.01    0.41
  -4 -12   1    5.28    0.80
  -4 -12   0    7.02    0.89
  -4 -12  -1   15.00    1.25
  -4 -12  -2    4.97    0.62
  -4 -12  -2    5.73    0.87
  -4 -12  -3    0.33    0.40
  -4 -12  -3    0.94    0.56
  -4 -12  -4   16.87    1.09
  -4 -12  -4   17.68    1.20
  -4 -12  -5   12.23    0.92
  -4 -12  -5   12.01    0.95
  -4 -12  -5   10.30    0.87
  -4 -12  -6    2.21    0.52
  -4 -12  -6    2.55    0.51
  -4 -12  -7    1.01    0.41
  -4 -12  -7    0.77    0.38
  -4 -12  -8    6.78    0.52
  -4 -12  -8    8.42    0.65
  -4 -13   2    0.98    0.32
  -4 -13   1   -0.14    0.32
  -4 -13   0    3.00    0.52
  -4 -13  -1    9.93    0.82
  -4 -13  -2    2.02    0.50
  -4 -13  -3    0.60    0.38
  -4 -13  -3    0.32    0.23
  -4 -13  -4    9.48    0.66
  -4 -13  -4   12.98    0.76
  -4 -13  -5   30.90    1.06
  -4 -13  -6   22.24    0.85
   5 -11  -4    2.94    0.37
   5 -11  -3   10.68    0.70
   5 -11  -2    6.20    0.63
   5 -11  -2    5.60    0.60
   5 -11  -1    0.62    0.39
   5 -11  -1    0.59    0.40
   5 -11  -1    0.98    0.43
   5 -11   0    0.40    0.36
   5 -11   0   -0.35    0.40
  -5  11   0    0.29    0.24
   5 -11   0    0.12    0.37
  -5  11  -1    0.86    0.37
   5 -11   1    0.73    0.36
   5 -11   1    1.06    0.40
  -5  11  -2    2.99    0.49
   5 -11   2    3.52    0.49
  -5  11  -3    0.61    0.37
   5 -11   3    0.96    0.35
  -5  11  -4    1.10    0.36
   5 -11   4    1.47    0.29
  -5  11  -5    0.37    0.24
   5 -10  -6    0.44    0.23
   5 -10  -6   -0.13    0.28
   5 -10  -5   -0.20    0.28
   5 -10  -5    0.49    0.36
   5 -10  -4    4.54    0.63
   5 -10  -3   16.26    1.13
   5 -10  -3   18.41    1.20
   5 -10  -3   18.79    1.18
   5 -10  -2    7.02    0.87
   5 -10  -2    6.01    0.85
   5 -10  -2    6.05    0.79
   5 -10  -1    1.13    0.57
   5 -10  -1    1.30    0.65
   5 -10  -1    1.33    0.61
   5 -10   0   -0.16    0.60
  -5  10   0   -0.11    0.40
   5 -10   0    0.20    0.49
   5 -10   1   -0.25    0.48
  -5  10  -1   -0.03    0.46
   5 -10   2    1.38    0.50
  -5  10  -2    1.51    0.59
   5 -10   3    9.36    0.79
  -5  10  -3    9.69    0.99
   5 -10   3   10.57    0.75
   5 -10   4    7.75    0.76
  -5  10  -4    9.02    0.94
   5 -10   5    0.08    0.35
  -5  10  -5    0.50    0.45
   5 -10   6    4.39    0.54
  -5  10  -6    3.50    0.52
   5 -10   7   14.80    0.75
  -5  10  -7   13.60    0.63
   5  -9  -7   -0.05    0.32
   5  -9  -7    0.08    0.26
   5  -9  -7    0.06    0.26
   5  -9  -6    4.76    0.61
   5  -9  -6    4.19    0.61
   5  -9  -5   24.42    1.27
   5  -9  -5   27.08    1.39
   5  -9  -4   22.55    1.39
   5  -9  -4   23.19    1.44
   5  -9  -4   22.76    1.41
   5  -9  -3   29.83    1.73
   5  -9  -3   28.80    1.67
   5  -9  -3   29.67    1.67
   5  -9  -2   23.86    1.63
   5  -9  -2   23.10    1.52
   5  -9  -2   23.71    1.55
   5  -9  -1    0.19    0.59
  -5   9   1   -0.55    0.48
   5  -9  -1    0.10    0.56
  -5   9   1    0.60    1.27
  -5   9   0    3.20    0.73
   5  -9   0    3.28    0.78
  -5   9  -1    0.89    0.56
   5  -9   1    0.24    0.56
  -5   9  -2    8.42    1.05
   5  -9   2    8.13    0.96
   5  -9   2    6.65    0.81
  -5   9  -3    7.45    1.01
   5  -9   3    6.44    0.78
   5  -9   3    6.27    0.85
   5  -9   4   30.20    1.28
   5  -9   4   31.82    1.71
  -5   9  -4   33.52    1.88
   5  -9   5   11.88    1.09
  -5   9  -5   13.25    1.23
   5  -9   6    2.29    0.62
  -5   9  -6    1.43    0.57
   5  -9   7    1.86    0.50
  -5   9  -7    1.65    0.45
   5  -9   8    6.79    0.63
  -5   9  -8    5.27    0.43
   5  -8  -8    0.63    0.34
   5  -8  -8    0.24    0.33
   5  -8  -8    0.66    0.34
   5  -8  -7   -0.63    0.49
   5  -8  -7   -0.08    0.44
   5  -8  -7    1.13    0.42
   5  -8  -7   -0.38    0.49
   5  -8  -6   -0.64    0.49
   5  -8  -6    0.31    0.46
   5  -8  -5    1.34    0.62
   5  -8  -5    0.60    0.47
   5  -8  -5    0.88    0.53
   5  -8  -4    7.21    0.93
   5  -8  -4    9.32    1.09
  -5   8   4    9.57    2.11
   5  -8  -4    6.37    0.74
   5  -8  -4    7.05    0.97
  -5   8   3    4.56    1.77
  -5   8   3    8.01    2.40
   5  -8  -3    7.72    1.01
   5  -8  -3    7.94    1.06
   5  -8  -3    7.00    0.99
   5  -8  -2    6.49    0.99
  -5   8   2    7.55    2.23
  -5   8   2    4.57    1.72
   5  -8  -2    6.08    0.93
  -5   8   1   -0.13    0.53
  -5   8   1    1.60    0.94
  -5   8   1   -0.27    1.55
  -5   8   1   -0.28    1.08
   5  -8  -1    0.30    0.58
  -5   8   0    9.33    2.07
  -5   8   0    6.93    2.16
  -5   8   0    3.67    1.56
  -5   8   0    8.03    1.00
  -5   8  -1    6.54    1.89
  -5   8  -1    7.03    1.82
  -5   8  -1    9.75    1.16
  -5   8  -2    9.25    2.27
  -5   8  -2   12.24    1.31
   5  -8   2   11.50    1.06
  -5   8  -3   14.12    1.38
   5  -8   3   13.20    1.22
  -5   8  -4    3.59    1.59
   5  -8   4    2.28    0.66
  -5   8  -4    3.54    0.87
   5  -8   5   16.45    1.39
  -5   8  -5   17.91    1.49
   5  -8   6    5.39    0.89
  -5   8  -6    5.15    0.87
   5  -8   7    3.49    0.77
  -5   8  -7    2.23    0.63
   5  -8   8    9.33    0.94
  -5   8  -8    9.76    0.79
   5  -8   9    0.38    0.39
   5  -8  10   -0.14    0.19
   5  -7  -9    0.61    0.35
   5  -7  -9    0.02    0.33
   5  -7  -9    0.62    0.40
   5  -7  -8    1.76    0.53
   5  -7  -8    1.02    0.51
   5  -7  -8    1.38    0.52
   5  -7  -7   -0.07    0.64
   5  -7  -7    0.69    0.60
   5  -7  -7    0.54    0.42
   5  -7  -6    3.86    0.72
  -5   7   6    3.66    1.51
   5  -7  -6    3.96    0.76
   5  -7  -6    3.92    0.60
   5  -7  -5   22.85    1.47
   5  -7  -5   23.94    1.59
   5  -7  -5   23.49    1.47
  -5   7   5   19.65    2.71
  -5   7   5   19.84    3.06
   5  -7  -5   23.04    1.52
  -5   7   4   13.94    1.10
  -5   7   4   15.92    2.92
  -5   7   4   12.32    2.72
   5  -7  -4   17.29    1.40
   5  -7  -4   15.52    1.25
   5  -7  -4   15.84    1.32
   5  -7  -4   13.76    1.25
  -5   7   3    2.41    1.66
  -5   7   3   -0.87    1.53
  -5   7   3    1.02    0.62
   5  -7  -3    0.37    0.57
   5  -7  -3   -0.44    0.49
   5  -7  -3   -0.41    0.63
   5  -7  -2    1.25    0.66
  -5   7   2    1.94    0.71
  -5   7   2    1.96    1.48
  -5   7   2    0.51    1.35
  -5   7   1   19.68    1.35
  -5   7   1   18.98    1.56
  -5   7   1   13.07    2.63
  -5   7   1   16.11    3.06
  -5   7   1   16.19    2.85
  -5   7   0  142.86    7.77
  -5   7   0  148.32    4.17
  -5   7   0  150.54    8.40
  -5   7   0  145.59    8.07
  -5   7   0  150.84    3.76
   5  -7   0  146.23    6.68
  -5   7  -1   42.32    4.13
  -5   7  -1   47.29    2.44
  -5   7  -1   49.22    4.83
  -5   7  -1   40.44    4.40
   5  -7   1   39.89    3.70
   5  -7   1   41.58    3.81
  -5   7  -1   46.59    2.22
   5  -7   2    0.10    0.44
  -5   7  -2    2.56    1.55
  -5   7  -2    0.16    0.44
   5  -7   2    2.01    1.05
  -5   7  -2    0.15    0.63
  -5   7  -3    1.74    1.46
   5  -7   3    0.75    0.55
  -5   7  -3    0.25    0.58
  -5   7  -3    0.06    0.64
  -5   7  -4   24.04    3.52
   5  -7   4   24.47    1.69
  -5   7  -4   26.64    1.81
  -5   7  -4   23.20    1.61
  -5   7  -5   64.39    5.57
   5  -7   5   73.51    2.88
  -5   7  -5   70.11    2.83
  -5   7  -5   71.44    2.81
  -5   7  -6    6.99    2.30
  -5   7  -6    8.35    1.12
   5  -7   6    9.48    1.16
  -5   7  -6    8.93    1.12
   5  -7   7    0.01    0.57
  -5   7  -7   -0.53    0.59
   5  -7   8    2.50    0.73
  -5   7  -8    1.69    0.52
   5  -7   9   15.64    1.17
   5  -7  10   12.56    0.85
  -5   7 -11    3.57    0.36
   5  -6 -10    2.03    0.40
   5  -6 -10    2.06    0.44
   5  -6  -9   -0.11    0.42
   5  -6  -9    0.05    0.41
   5  -6  -9   -0.06    0.27
   5  -6  -9   -0.88    0.58
   5  -6  -8    4.81    0.80
   5  -6  -8    5.28    0.83
   5  -6  -8    4.63    0.80
   5  -6  -7    6.52    0.97
   5  -6  -7    6.42    0.82
   5  -6  -7    8.06    1.07
   5  -6  -6   25.13    1.66
  -5   6   6   24.42    2.83
   5  -6  -6   27.35    1.59
   5  -6  -5   -0.63    0.53
  -5   6   5   -0.47    1.24
   5  -6  -5   -0.49    0.66
   5  -6  -5   -0.48    0.63
   5  -6  -5   -0.22    0.58
  -5   6   4   12.68    2.70
   5  -6  -4   12.73    1.23
   5  -6  -4   11.51    1.11
  -5   6   4    8.73    2.26
  -5   6   4   12.49    1.15
   5  -6  -4   12.44    1.14
  -5   6   3   34.82    1.89
  -5   6   3   27.44    3.74
   5  -6  -3   35.46    1.85
   5  -6  -3   32.11    1.70
  -5   6   3   31.06    3.94
   5  -6  -3   37.09    3.76
   5  -6  -3   33.76    1.77
  -5   6   2   85.40    6.37
   5  -6  -2   86.63    2.74
  -5   6   2   91.43    3.04
   5  -6  -2   81.89    5.30
   5  -6  -2   82.21    2.42
  -5   6   2   77.94    5.91
  -5   6   1    0.44    1.36
  -5   6   1    1.19    0.67
   5  -6  -1    0.19    0.82
   5  -6  -1    1.81    0.90
  -5   6   1   -0.24    1.09
  -5   6   0   11.81    2.62
  -5   6   0   15.20    1.36
   5  -6   0   14.66    2.10
   5  -6   0   13.14    2.24
  -5   6  -1   22.13    3.24
   5  -6   1   17.98    2.47
  -5   6  -1   23.05    1.67
   5  -6   1   21.77    2.86
   5  -6   2   70.53    5.25
  -5   6  -2   67.50    4.39
  -5   6  -2   62.53    4.48
  -5   6  -2   72.90    2.88
  -5   6  -2   68.91    5.32
  -5   6  -2   71.11    5.94
  -5   6  -2   63.20    2.14
   5  -6   2   66.39    5.09
   5  -6   2   66.62    2.22
  -5   6  -2   69.54    2.68
  -5   6  -3  114.08    7.37
  -5   6  -3  107.56    3.10
   5  -6   3  119.07    7.02
   5  -6   3  114.71    6.74
  -5   6  -3  119.06    6.30
  -5   6  -3  120.60    3.54
  -5   6  -4   90.41    6.67
  -5   6  -4   93.28    3.03
   5  -6   4   91.32    6.23
   5  -6   4   92.44    6.13
  -5   6  -4   93.81    5.85
  -5   6  -4   91.98    3.15
  -5   6  -5   -0.15    1.25
  -5   6  -5   -0.31    0.55
   5  -6   5   -0.23    0.82
  -5   6  -5    2.59    1.10
   5  -6   5    2.17    1.06
  -5   6  -5    0.50    0.56
  -5   6  -6   12.11    1.22
  -5   6  -6    9.74    2.38
  -5   6  -6   11.36    1.22
  -5   6  -7    5.11    0.81
  -5   6  -7    4.17    0.69
  -5   6  -7    4.53    1.63
  -5   6  -7    5.52    1.08
  -5   6  -8    4.49    0.94
   5  -6   8    3.98    0.82
  -5   6  -8    4.76    0.72
  -5   6  -8    3.34    0.62
   5  -6   9    0.94    0.57
  -5   6  -9    1.28    0.54
   5  -6  10   -0.02    0.43
   5  -6  11    1.80    0.38
   5  -5 -10    5.34    0.68
   5  -5 -10    6.37    0.67
   5  -5  -9    2.97    0.66
   5  -5  -9    1.29    0.58
   5  -5  -9    2.73    0.60
   5  -5  -8    4.98    0.85
   5  -5  -8    5.49    0.90
   5  -5  -8    4.68    0.83
   5  -5  -7    0.51    0.51
   5  -5  -7   -0.39    0.62
   5  -5  -7   -0.41    0.59
   5  -5  -7    0.82    0.82
  -5   5   6    5.71    1.77
   5  -5  -6    7.06    0.89
   5  -5  -6    7.61    1.04
   5  -5  -6    9.54    1.30
  -5   5   5   14.85    1.12
  -5   5   5   14.61    2.70
   5  -5  -5   14.98    1.34
  -5   5   5    9.29    2.32
   5  -5  -5   14.83    1.17
   5  -5  -5   15.16    1.45
   5  -5  -4    1.69    0.80
   5  -5  -4   -2.58    1.39
  -5   5   4    0.45    0.53
  -5   5   4   -0.78    0.98
  -5   5   4    2.23    1.58
   5  -5  -4    0.24    0.53
  -5   5   4   -0.29    1.14
   5  -5  -4    0.05    0.57
   5  -5  -4    0.51    0.46
   5  -5  -3    3.43    0.80
   5  -5  -3    2.83    1.49
  -5   5   3    3.37    0.73
  -5   5   3    2.03    1.22
  -5   5   3    2.71    1.49
   5  -5  -3    2.33    0.64
  -5   5   3    2.69    1.41
   5  -5  -3    2.77    0.61
   5  -5  -3    3.10    0.63
  -5   5   2    0.38    0.53
  -5   5   2    0.28    1.02
  -5   5   2    0.66    1.46
   5  -5  -2   -0.50    0.46
  -5   5   2   -0.28    1.19
   5  -5  -2    0.30    0.41
   5  -5  -2   -3.04    1.29
  -5   5   1    0.01    1.15
  -5   5   1    0.91    1.14
  -5   5   1    1.01    0.56
   5  -5  -1   -0.51    1.01
   5  -5  -1    0.21    0.72
  -5   5   1    1.32    1.15
  -5   5   0    1.80    1.29
  -5   5   0    1.40    0.61
   5  -5   0    2.82    1.32
   5  -5   0    2.32    1.13
   5  -5   0   -0.04    0.78
  -5   5   0    2.05    1.43
  -5   5  -1    2.72    1.36
  -5   5  -1    3.13    0.75
   5  -5   1    3.17    1.26
   5  -5   1    2.26    1.06
  -5   5  -1    1.70    1.01
  -5   5  -2    4.10    1.62
   5  -5   2    2.25    1.04
  -5   5  -2    3.75    0.81
  -5   5  -2    4.16    1.25
   5  -5   2    5.57    1.49
  -5   5  -3    2.21    1.77
  -5   5  -3    1.56    1.20
  -5   5  -3    2.03    0.56
   5  -5   3    0.47    0.80
  -5   5  -3    0.80    0.58
  -5   5  -3    0.30    1.13
   5  -5   3    2.11    1.23
  -5   5  -4   11.90    2.57
  -5   5  -4   12.49    1.16
   5  -5   4    9.34    1.99
  -5   5  -4   11.24    1.16
  -5   5  -4   14.48    2.39
   5  -5   4   14.78    2.45
  -5   5  -5    2.87    1.66
  -5   5  -5    2.67    0.72
   5  -5   5    0.80    0.76
  -5   5  -5    0.71    0.66
   5  -5   5    4.81    1.46
  -5   5  -5    2.29    0.67
  -5   5  -6   16.31    1.41
  -5   5  -6   15.64    2.96
  -5   5  -6   14.89    2.47
   5  -5   6   13.10    2.19
  -5   5  -6   16.62    1.08
  -5   5  -6   16.21    1.37
  -5   5  -7   34.69    1.74
  -5   5  -7   34.04    1.81
  -5   5  -7   30.18    3.80
  -5   5  -7   37.86    2.13
  -5   5  -8    0.96    0.44
  -5   5  -8    0.50    0.50
  -5   5  -8    0.54    0.67
  -5   5  -9    3.34    0.79
  -5   5  -9    3.22    0.75
   5  -5  10    5.47    0.83
  -5   5 -10    5.11    0.80
   5  -5  11    6.34    0.69
  -5   5 -11    8.00    0.84
  -5   5 -12    0.91    0.32
   5  -4 -10    1.44    0.53
   5  -4 -10    0.88    0.51
   5  -4  -9    0.74    0.51
   5  -4  -9    1.68    0.68
   5  -4  -9    0.92    0.57
   5  -4  -9   -0.24    0.69
   5  -4  -8    1.84    0.71
   5  -4  -8    0.26    0.56
   5  -4  -8    0.14    0.61
   5  -4  -8   -0.57    0.65
   5  -4  -8    2.25    0.76
   5  -4  -8    0.88    0.75
   5  -4  -7    6.65    0.78
   5  -4  -7    4.83    0.82
   5  -4  -7    7.57    1.09
   5  -4  -7    6.59    1.03
   5  -4  -7    4.55    0.79
   5  -4  -7    5.11    0.90
   5  -4  -7    5.23    0.84
   5  -4  -7    5.88    1.01
   5  -4  -6   30.79    1.50
  -5   4   6   29.20    3.63
   5  -4  -6   35.32    1.99
   5  -4  -6   32.17    1.93
  -5   4   6   26.98    3.38
   5  -4  -6   26.74    1.47
   5  -4  -6   33.83    1.97
   5  -4  -6   33.04    1.82
   5  -4  -5    2.21    1.44
   5  -4  -5    0.57    0.43
  -5   4   5    1.59    0.84
   5  -4  -5    2.64    0.80
   5  -4  -5    0.22    0.43
  -5   4   5    0.21    1.23
   5  -4  -5    1.07    0.65
   5  -4  -5    0.94    0.59
   5  -4  -4    0.10    0.58
  -5   4   4   -0.20    1.11
   5  -4  -4    0.77    0.64
   5  -4  -4   -0.39    0.50
   5  -4  -4    0.41    0.48
  -5   4   4   -0.64    1.54
   5  -4  -4    0.27    0.52
   5  -4  -4   -2.84    1.45
  -5   4   3   54.22    4.55
   5  -4  -3   56.98    2.07
   5  -4  -3   60.22    2.23
  -5   4   3   60.85    5.06
   5  -4  -3   65.35    4.93
   5  -4  -3   61.55    2.19
   5  -4  -2   86.72    5.33
   5  -4  -2   83.87    4.37
  -5   4   2   83.24    5.58
  -5   4   2   83.12    5.68
   5  -4  -1    2.40    1.13
   5  -4  -1    3.58    1.17
  -5   4   1    2.28    1.35
  -5   4   1    5.54    1.72
  -5   4   1    5.47    1.75
  -5   4   0    4.75    1.63
  -5   4   0    5.25    1.72
  -5   4   0    4.49    0.52
   5  -4   0    4.56    1.26
   5  -4   0    5.81    1.54
  -5   4   0    2.52    1.26
  -5   4  -1   51.38    4.22
  -5   4  -1   48.51    4.30
  -5   4  -1   51.37    2.12
  -5   4  -1   48.15    1.64
   5  -4   1   48.94    3.94
  -5   4  -1   50.22    3.35
   5  -4   1   54.27    4.06
  -5   4  -1   43.45    3.60
  -5   4  -2  143.99    6.70
  -5   4  -2  146.83    3.52
   5  -4   2  154.67    7.13
  -5   4  -2  156.59    6.48
   5  -4   2  154.31    7.16
  -5   4  -2  140.20    5.89
  -5   4  -3   91.23    5.20
  -5   4  -3  100.01    2.89
   5  -4   3   94.61    5.70
  -5   4  -3  104.05    5.67
   5  -4   3   96.33    5.92
  -5   4  -4   14.24    2.02
  -5   4  -4   18.49    2.95
   5  -4   4   17.70    2.70
   5  -4   4   19.29    2.67
  -5   4  -4   17.19    2.56
  -5   4  -4   17.32    1.29
  -5   4  -5    0.05    0.50
  -5   4  -5    0.39    0.74
   5  -4   5   -0.18    0.68
   5  -4   5    0.49    0.45
  -5   4  -5    1.20    1.07
  -5   4  -6    3.94    1.65
  -5   4  -6    3.68    0.74
  -5   4  -6    2.26    0.49
  -5   4  -6    3.21    0.81
   5  -4   6    2.72    0.60
  -5   4  -6    3.45    1.35
   5  -4   6    5.32    1.43
  -5   4  -7   12.76    1.31
  -5   4  -7   11.61    1.09
  -5   4  -7   10.04    0.98
   5  -4   7   15.26    2.41
  -5   4  -7   13.37    2.53
   5  -4   7   10.28    1.76
  -5   4  -8   53.77    2.46
  -5   4  -8   47.27    4.19
   5  -4   8   50.29    4.29
  -5   4  -8   50.12    2.23
  -5   4  -9    3.56    0.82
   5  -4   9    3.08    1.43
  -5   4  -9    3.23    0.69
  -5   4  -9    4.36    0.87
  -5   4 -10   -0.58    0.55
  -5   4 -10    0.37    0.55
  -5   4 -11    3.34    0.69
   5  -4  11    2.95    0.61
  -5   4 -12    3.27    0.58
   5  -4  12    3.08    0.37
  -5   4 -13    0.02    0.20
  -5   4 -13   -0.01    0.18
   5  -3 -11   13.86    0.76
   5  -3 -10   19.12    1.24
   5  -3 -10   20.11    1.21
   5  -3 -10   16.91    1.14
   5  -3  -9   11.26    1.12
   5  -3  -9   10.54    1.09
   5  -3  -9    9.90    1.08
   5  -3  -9    9.95    1.09
   5  -3  -9    7.69    0.97
   5  -3  -8    0.89    0.64
   5  -3  -8    0.52    0.55
   5  -3  -8    0.36    0.70
   5  -3  -8    0.67    0.65
   5  -3  -8    0.22    0.60
   5  -3  -8    0.61    0.57
   5  -3  -8    0.22    0.62
   5  -3  -7    0.09    0.62
   5  -3  -7    0.20    0.55
   5  -3  -7    1.38    0.70
   5  -3  -7    0.79    0.66
   5  -3  -7    0.60    0.64
   5  -3  -7   -0.03    0.51
   5  -3  -7   -0.40    0.78
   5  -3  -7    0.63    0.64
  -5   3   6   64.49    4.62
   5  -3  -6   65.94    2.63
   5  -3  -6   58.09    2.05
   5  -3  -6   60.95    2.51
  -5   3   6   60.16    4.93
   5  -3  -6   63.89    2.64
  -5   3   6   62.30    5.18
   5  -3  -6   58.94    2.24
   5  -3  -6   64.27    2.59
   5  -3  -6   60.67    2.45
  -5   3   5  102.49    6.06
   5  -3  -5  107.33    2.77
   5  -3  -5  110.86    3.26
  -5   3   5  104.08    6.57
   5  -3  -5  108.14    3.27
   5  -3  -5  114.29    3.27
   5  -3  -5  113.56    3.06
   5  -3  -5  111.09    6.81
   5  -3  -4    6.91    0.84
   5  -3  -4    6.77    0.76
  -5   3   4    6.10    1.72
   5  -3  -4    7.12    0.89
   5  -3  -4    6.75    0.76
  -5   3   4    3.57    1.36
   5  -3  -4    7.61    0.92
   5  -3  -4    8.23    1.93
   5  -3  -3   -0.68    1.14
   5  -3  -3    0.12    0.60
  -5   3   3    1.18    1.34
  -5   3   3    0.43    1.04
  -5   3   2   23.44    3.12
  -5   3   2   27.35    3.24
  -5   3   2   26.24    1.12
   5  -3  -2   29.75    3.05
  -5   3   1   15.68    2.41
  -5   3   1   16.52    0.93
   5  -3  -1   15.73    2.15
   5  -3  -1   16.23    2.12
  -5   3   0   18.80    2.53
   5  -3   0   17.27    2.01
   5  -3   0   18.80    2.37
  -5   3   0   18.99    1.02
  -5   3  -1    1.77    0.88
  -5   3  -1    1.99    1.37
  -5   3  -1    2.21    1.17
  -5   3  -1    0.69    0.54
   5  -3   1    1.62    0.61
   5  -3   1    2.57    1.26
  -5   3  -1    1.05    0.40
  -5   3  -2  126.22    5.32
  -5   3  -2  131.82    2.88
  -5   3  -2  133.34    5.94
  -5   3  -2  129.77    6.45
   5  -3   2  138.41    6.49
  -5   3  -2  136.07    5.64
  -5   3  -3  102.39    2.71
  -5   3  -3  100.74    5.00
   5  -3   3  105.76    5.71
  -5   3  -3  102.32    5.30
  -5   3  -4   60.48    2.11
  -5   3  -4   57.85    3.54
   5  -3   4   63.02    4.56
  -5   3  -4   65.98    4.53
  -5   3  -5    0.66    0.40
   5  -3   5    1.69    0.84
   5  -3   5    3.37    1.03
  -5   3  -5    0.63    1.11
  -5   3  -6   28.67    1.36
   5  -3   6   29.13    2.99
  -5   3  -6   29.14    3.40
  -5   3  -6   33.69    3.68
   5  -3   6   33.11    3.37
  -5   3  -7   11.64    1.19
   5  -3   7    9.22    1.87
  -5   3  -7    7.99    2.01
  -5   3  -7    9.51    2.09
   5  -3   7    8.16    1.57
  -5   3  -8  127.01    3.62
   5  -3   8  122.42    6.75
  -5   3  -8  117.37    6.18
  -5   3  -8  130.26    3.11
  -5   3  -8  128.31    7.03
   5  -3   9   67.03    5.03
  -5   3  -9   64.85    2.43
  -5   3  -9   66.50    2.67
  -5   3  -9   66.09    2.61
   5  -3  10    2.04    1.10
  -5   3 -10    2.45    0.65
  -5   3 -10    2.15    0.69
  -5   3 -10    3.42    0.82
  -5   3 -11    5.53    0.83
  -5   3 -11    4.31    0.87
  -5   3 -12    1.24    0.56
  -5   3 -13    0.63    0.37
  -5   3 -13    0.86    0.31
   5  -2 -11    3.92    0.51
   5  -2 -11    4.13    0.45
   5  -2 -10    0.88    0.52
   5  -2 -10    0.63    0.56
   5  -2 -10   -0.06    0.49
   5  -2  -9    7.15    0.95
   5  -2  -9    7.75    1.04
   5  -2  -9    9.49    1.05
   5  -2  -9    7.75    0.98
   5  -2  -9    7.61    1.01
   5  -2  -9    9.31    1.02
   5  -2  -8   29.33    1.73
   5  -2  -8   31.02    1.87
   5  -2  -8   30.28    1.83
   5  -2  -8   29.70    1.82
   5  -2  -8   28.67    1.81
   5  -2  -8   29.82    1.83
   5  -2  -8   31.94    1.93
  -5   2   7    5.98    1.19
   5  -2  -7    5.91    0.95
   5  -2  -7    6.79    0.96
   5  -2  -7    6.41    0.98
   5  -2  -7    6.18    0.96
   5  -2  -7    6.44    0.99
   5  -2  -7    6.41    0.96
   5  -2  -7    6.66    1.01
   5  -2  -7    7.01    1.02
  -5   2   6   39.10    3.88
   5  -2  -6   45.44    2.16
   5  -2  -6   42.44    1.94
   5  -2  -6   47.82    2.18
   5  -2  -6   44.00    1.77
  -5   2   6   44.76    4.38
  -5   2   6   41.27    3.96
   5  -2  -6   46.38    2.22
   5  -2  -6   42.85    2.03
   5  -2  -6   46.29    2.17
   5  -2  -5    1.15    0.59
  -5   2   5    3.27    1.17
  -5   2   5   -0.06    1.17
   5  -2  -5    1.37    0.53
   5  -2  -5    1.92    0.63
   5  -2  -5    0.38    0.46
  -5   2   5    2.33    1.50
  -5   2   5    1.98    1.27
   5  -2  -5    0.82    0.49
   5  -2  -5    2.36    0.73
   5  -2  -5    1.25    1.14
  -5   2   4  106.59    6.44
  -5   2   4  112.45    6.30
   5  -2  -4  122.22    6.62
   5  -2  -4  106.01    5.68
  -5   2   4  114.10    6.37
  -5   2   4  110.84    5.69
  -5   2   3   29.61    3.21
  -5   2   3   29.07    2.86
  -5   2   3   31.47    1.33
  -5   2   3   30.51    3.23
  -5   2   3   30.57    3.45
   5  -2  -3   27.62    2.74
   5  -2  -3   29.40    3.08
  -5   2   2   30.70    3.16
  -5   2   2   35.62    1.39
  -5   2   2   35.23    3.54
   5  -2  -2   31.85    2.74
   5  -2  -2   35.53    3.23
  -5   2   1   33.45    3.37
   5  -2  -1   32.34    2.58
  -5   2   1   30.37    1.29
  -5   2   1   33.26    3.29
   5  -2  -1   31.16    2.72
   5  -2  -1   32.86    2.54
  -5   2   0  109.93    2.43
  -5   2   0  115.33    5.73
   5  -2   0  111.05    4.58
   5  -2   0  118.33    5.39
   5  -2   0  106.51    4.14
  -5   2  -1  164.33    3.01
  -5   2  -1  165.83    6.83
  -5   2  -1  175.25    5.25
   5  -2   1  167.29    4.80
   5  -2   1  177.00    6.85
   5  -2   1  166.42    4.72
  -5   2  -2   48.11    1.75
  -5   2  -2   49.18    3.70
   5  -2   2   54.08    3.92
  -5   2  -2   44.86    3.06
  -5   2  -3  210.98    3.70
  -5   2  -3  212.75    6.49
  -5   2  -3  215.98    7.71
   5  -2   3  232.44    8.14
  -5   2  -3  227.38    7.45
  -5   2  -4  108.30    2.52
  -5   2  -4  112.74    5.73
   5  -2   4  111.76    5.74
  -5   2  -5    0.03    0.34
   5  -2   5    0.40    0.66
  -5   2  -5   -0.56    1.04
   5  -2   5   -0.24    0.82
   5  -2   6    5.11    1.88
   5  -2   6    4.03    1.19
  -5   2  -6    3.73    1.15
   5  -2   6    5.46    1.54
   5  -2   7  141.20    6.84
  -5   2  -7  135.77    6.56
  -5   2  -7  145.48    7.80
   5  -2   7  142.75    6.39
   5  -2   7  145.75    8.07
  -5   2  -7  137.92    3.22
  -5   2  -8    6.08    0.90
  -5   2  -8    5.00    0.86
  -5   2  -8    5.73    1.72
   5  -2   8    5.88    2.04
   5  -2   8    5.71    1.61
   5  -2   9   12.95    2.49
   5  -2   9   12.59    2.76
  -5   2  -9   14.60    1.30
  -5   2  -9   14.84    1.28
  -5   2  -9   13.32    1.31
  -5   2 -10    0.64    0.55
  -5   2 -10    0.61    0.62
  -5   2 -10    0.74    0.62
   5  -2  10   -1.23    1.16
   5  -2  11    8.02    1.77
  -5   2 -11    8.54    1.09
  -5   2 -11    7.85    1.05
  -5   2 -12   33.77    1.72
  -5   2 -12   30.51    1.59
  -5   2 -13    0.23    0.39
  -5   2 -13    0.53    0.31
   5  -1 -11    1.07    0.42
   5  -1 -11    0.99    0.40
   5  -1 -10    9.50    0.97
   5  -1 -10   10.88    1.07
   5  -1 -10    9.23    0.94
   5  -1 -10    8.10    0.77
   5  -1  -9   31.46    1.82
   5  -1  -9   33.50    1.87
   5  -1  -9   35.76    1.85
   5  -1  -9   30.57    1.65
   5  -1  -9   34.11    1.83
   5  -1  -9   33.11    1.89
  -5   1   8   -0.34    0.79
   5  -1  -8    1.29    0.66
   5  -1  -8   -0.30    0.68
   5  -1  -8    0.61    0.56
   5  -1  -8    0.04    0.58
   5  -1  -8    0.22    0.49
   5  -1  -8    1.66    0.75
  -5   1   7    9.83    1.75
   5  -1  -7    6.41    0.92
   5  -1  -7    6.62    0.93
   5  -1  -7    6.82    0.95
  -5   1   7    6.20    1.79
   5  -1  -7    8.49    1.11
   5  -1  -7    7.05    0.95
   5  -1  -7    7.13    1.01
   5  -1  -7    6.77    0.98
   5  -1  -6   20.35    1.48
  -5   1   6   17.21    2.48
   5  -1  -6   19.28    1.23
   5  -1  -6   18.84    1.44
   5  -1  -6   18.40    1.37
   5  -1  -6   18.32    1.22
  -5   1   6   23.17    3.19
   5  -1  -6   19.27    1.40
  -5   1   6   22.60    3.15
   5  -1  -6   17.89    1.42
   5  -1  -6   20.05    1.37
   5  -1  -6   17.28    2.71
  -5   1   5  246.91    8.95
   5  -1  -5  244.54    4.45
   5  -1  -5  244.39    4.23
   5  -1  -5  244.12    3.99
  -5   1   5  249.92    9.89
  -5   1   5  233.55    9.35
   5  -1  -5  241.36    4.34
   5  -1  -5  244.68    4.58
   5  -1  -5  248.33    4.17
   5  -1  -5  235.06    9.29
   5  -1  -5  247.48    4.54
   5  -1  -5  248.10    4.53
  -5   1   4  263.92    9.76
  -5   1   4  270.21    9.56
  -5   1   4  281.05    3.64
   5  -1  -4  265.62    9.23
  -5   1   4  259.53    8.89
  -5   1   3    0.90    1.06
  -5   1   3    1.34    1.22
  -5   1   3    0.89    0.95
   5  -1  -3    1.45    1.08
   5  -1  -3    1.87    1.14
  -5   1   3    0.64    0.32
  -5   1   2  149.69    6.80
  -5   1   2  147.89    6.52
  -5   1   2  150.13    6.38
   5  -1  -2  154.17    6.22
   5  -1  -2  142.02    5.96
  -5   1   2  149.78    2.51
  -5   1   1   13.15    2.11
  -5   1   1   11.44    1.91
   5  -1  -1   13.60    1.62
  -5   1   1    9.33    1.80
  -5   1   1   10.91    1.86
   5  -1  -1   11.53    1.63
  -5   1   1   11.08    1.39
   5  -1  -1   10.44    1.62
  -5   1   1   12.30    0.89
  -5   1   1   11.60    0.75
  -5   1   0  653.04   13.03
   5  -1   0  668.89   11.94
   5  -1   0  660.19   10.25
  -5   1   0  671.99   11.36
   5  -1   0  648.89   11.14
  -5   1   0  653.76    5.86
  -5   1   0  660.85   12.93
   5  -1   1  397.54    9.81
  -5   1  -1  387.11    4.57
  -5   1  -1  393.16    9.72
   5  -1   2    1.35    0.87
  -5   1  -2    2.82    0.63
  -5   1  -2    1.98    1.06
   5  -1   3    0.72    0.94
  -5   1  -3    0.52    0.40
  -5   1  -3    0.31    0.81
   5  -1   4  171.24    6.82
   5  -1   4  171.18    6.79
  -5   1  -4  163.67    3.37
  -5   1  -5  161.81    7.53
   5  -1   5  158.87    6.66
   5  -1   5  157.61    7.06
   5  -1   5  161.71    5.60
  -5   1  -5  159.50    6.55
  -5   1  -6    0.31    0.92
   5  -1   6    0.44    0.77
   5  -1   6    0.81    0.96
   5  -1   6    0.91    0.89
  -5   1  -6    2.07    0.98
   5  -1   7   15.01    2.67
   5  -1   7   19.35    2.58
  -5   1  -7   19.59    2.81
   5  -1   7   19.55    2.35
  -5   1  -7   18.04    1.20
   5  -1   8  371.15   13.31
   5  -1   8  387.96   11.85
   5  -1   8  375.82   11.03
  -5   1  -8  372.76    5.81
  -5   1  -8  402.23   12.60
   5  -1   9  118.28    6.92
  -5   1  -9  111.07    6.14
  -5   1  -9  112.44    3.05
   5  -1   9  116.73    7.59
  -5   1  -9  117.16    3.46
   5  -1  10   14.40    2.70
  -5   1 -10   16.65    1.44
  -5   1 -10   17.03    1.50
   5  -1  10   15.38    2.61
   5  -1  11   -1.80    1.27
  -5   1 -11    1.16    0.73
  -5   1 -11    1.04    0.73
   5  -1  11    1.20    1.17
  -5   1 -12    3.18    0.75
  -5   1 -12    3.80    0.79
  -5   1 -13   18.94    0.97
  -5   1 -13   20.92    1.20
  -5   1 -13   20.84    1.23
  -5   1 -14    5.03    0.43
   5   0 -11    6.89    0.64
   5   0 -11    6.65    0.67
   5   0 -10   -0.59    0.63
   5   0 -10   -0.19    0.55
   5   0 -10    1.22    0.57
   5   0  -9    0.21    0.43
   5   0  -9   -0.32    0.70
   5   0  -9    0.37    0.46
   5   0  -8    9.62    0.98
   5   0  -8   11.15    1.19
   5   0  -8   10.67    1.13
   5   0  -8    9.41    1.03
  -5   0   8   10.99    1.88
  -5   0   7   21.11    2.84
   5   0  -7   25.34    1.58
   5   0  -7   24.95    1.54
   5   0  -7   25.07    1.41
   5   0  -7   24.39    1.49
  -5   0   7   21.77    2.47
   5   0  -7   24.79    1.52
   5   0  -7   27.04    1.72
   5   0  -7   25.28    1.69
   5   0  -6    3.68    0.70
   5   0  -6    4.33    0.78
  -5   0   6    3.32    1.25
   5   0  -6    3.14    0.57
   5   0  -6    3.62    0.66
  -5   0   6    2.76    1.20
  -5   0   6    4.49    1.35
   5   0  -6    3.06    0.65
   5   0  -6    2.57    0.53
   5   0  -6    3.75    1.48
   5   0  -5    0.54    0.48
   5   0  -5    0.40    0.54
  -5   0   5    0.38    0.92
   5   0  -5    0.52    0.45
  -5   0   5   -0.15    0.99
  -5   0   5    0.86    0.65
   5   0  -5    0.38    0.49
   5   0  -5    2.65    1.40
  -5   0   4   80.76    5.16
   5   0  -4   76.27    5.15
  -5   0   4   78.63    5.13
  -5   0   3  231.72    8.28
  -5   0   3  227.72    8.25
   5   0  -3  231.74    8.37
  -5   0   3  227.73    3.54
  -5   0   2   95.71    5.08
   5   0  -2   91.41    3.70
  -5   0   2  102.46    5.33
   5   0  -2  100.99    5.23
  -5   0   2   98.79    2.24
  -5   0   1    1.34    0.90
  -5   0   1    2.46    1.06
   5   0  -1    1.98    0.82
  -5   0   1    2.35    1.12
  -5   0   1    1.48    0.55
   5   0  -1    2.62    1.09
  -5   0   1    2.24    0.46
  -5   0   0   54.97    3.56
  -5   0   0   53.90    3.52
   5   0   0   54.77    3.37
  -5   0   0   52.95    3.66
  -5   0   0   55.25    3.14
  -5   0   0   55.95    1.75
  -5   0   0   54.42    1.65
  -5   0  -1  272.63    7.58
   5   0   1  273.58    7.92
  -5   0  -1  277.18    7.82
  -5   0  -1  263.81    7.40
  -5   0  -1  273.74    3.82
   5   0   2  269.64    8.29
  -5   0  -2  260.43    7.32
  -5   0  -2  256.51    7.94
  -5   0  -2  261.40    3.83
   5   0   3  120.90    5.78
  -5   0  -3  121.01    4.94
  -5   0  -3  121.90    5.82
   5   0   3  119.67    4.84
  -5   0  -3  115.71    2.65
  -5   0  -4    1.67    0.97
  -5   0  -4    1.48    0.50
   5   0   4    2.91    1.11
   5   0   5    5.99    1.57
  -5   0  -5    4.22    1.13
  -5   0  -5    3.72    1.34
   5   0   5    5.33    1.39
  -5   0  -6   52.51    4.40
   5   0   6   50.65    4.24
   5   0   6   50.45    4.09
  -5   0  -7    3.27    1.24
   5   0   7    2.52    1.44
   5   0   7    3.98    1.20
   5   0   8   53.39    5.02
   5   0   8   50.33    4.02
  -5   0  -8   52.50    2.18
  -5   0  -8   54.81    4.74
  -5   0  -9   -0.17    0.70
  -5   0  -9   -0.40    0.99
   5   0   9    1.46    1.61
  -5   0 -10    3.52    0.87
   5   0  10    2.21    1.51
  -5   0 -10    3.57    0.74
   5   0  10    4.83    1.66
   5   0  11   -2.09    1.28
  -5   0 -11    0.08    0.67
  -5   0 -11   -0.39    0.45
  -5   0 -11    0.24    0.68
   5   0  11    0.84    1.23
   5   0  12    2.91    1.32
  -5   0 -12    3.06    0.85
  -5   0 -12    3.11    0.74
  -5   0 -13    5.87    0.50
  -5   0 -13    6.37    0.74
  -5   0 -13    5.76    0.50
  -5   0 -13    6.89    0.86
  -5   0 -14    0.33    0.26
   5   1 -11   -0.38    0.39
   5   1 -11   -0.11    0.43
   5   1 -11    0.81    0.39
   5   1 -10   -0.19    0.66
   5   1 -10    0.23    0.44
   5   1  -9   -0.35    0.49
   5   1  -8   -0.17    0.47
   5   1  -8   -0.28    0.49
   5   1  -8    0.38    0.40
   5   1  -8    0.21    0.53
   5   1  -7    2.37    0.54
  -5  -1   7    2.68    1.33
  -5  -1   7    3.05    1.20
   5   1  -7    3.36    0.78
   5   1  -7    2.64    0.61
   5   1  -7    3.35    0.69
   5   1  -6    1.83    1.14
   5   1  -6    2.22    0.54
   5   1  -6    4.34    0.70
   5   1  -6    3.47    0.63
  -5  -1   6    2.05    1.14
  -5  -1   6    4.06    1.41
   5   1  -6    3.14    0.57
   5   1  -6    3.87    0.74
   5   1  -6    4.35    0.78
  -5  -1   5    3.54    0.99
   5   1  -5    5.19    1.60
  -5  -1   5    5.68    1.60
   5   1  -5    5.48    0.78
   5   1  -5    5.98    0.80
  -5  -1   4   30.59    3.33
  -5  -1   4   31.43    2.60
   5   1  -4   27.22    3.19
  -5  -1   4   32.91    3.31
  -5  -1   3    8.79    1.84
   5   1  -3    9.31    1.85
  -5  -1   3   10.06    1.85
  -5  -1   2  133.16    5.81
   5   1  -2  123.97    4.55
   5   1  -2  127.92    6.10
  -5  -1   2  135.03    6.12
  -5  -1   2  129.42    2.72
  -5  -1   1   79.66    4.23
   5   1  -1   80.23    3.97
   5   1  -1   82.85    4.73
  -5  -1   1   82.29    4.68
  -5  -1   1   80.42    2.07
  -5  -1   0  100.84    4.58
  -5  -1   0   99.84    4.51
   5   1   0  101.93    4.64
  -5  -1   0  109.45    4.33
  -5  -1   0   99.83    4.99
  -5  -1   0   98.24    2.27
  -5  -1  -1  176.35    5.69
   5   1   1  170.00    6.20
  -5  -1  -1  180.12    6.02
  -5  -1  -1  173.63    3.04
  -5  -1  -1  170.92    2.97
  -5  -1  -2    0.57    0.77
   5   1   2    1.02    0.89
  -5  -1  -2    0.40    0.77
  -5  -1  -2    0.90    0.75
  -5  -1  -2    0.94    0.46
   5   1   3   26.01    2.72
  -5  -1  -3   21.97    2.55
  -5  -1  -3   23.12    2.03
   5   1   3   23.95    2.02
  -5  -1  -3   24.42    1.21
   5   1   4   45.72    3.71
  -5  -1  -4   49.20    3.82
  -5  -1  -4   45.33    2.68
   5   1   4   46.21    3.24
  -5  -1  -4   47.88    1.76
   5   1   5   45.52    3.80
  -5  -1  -5   47.28    3.96
   5   1   5   47.50    2.99
  -5  -1  -5   47.35    1.82
   5   1   5   42.20    3.44
   5   1   6   10.14    1.87
  -5  -1  -6    8.44    1.91
   5   1   6    7.92    1.45
   5   1   6    8.46    1.81
   5   1   7   38.49    3.56
  -5  -1  -7   41.05    3.94
   5   1   7   42.40    3.56
   5   1   7   44.87    4.17
   5   1   8   -4.83    1.48
  -5  -1  -8    0.01    0.86
  -5  -1  -8   -3.97    1.49
   5   1   8   -0.88    0.73
  -5  -1  -8    0.04    0.46
   5   1   8   -0.72    1.03
  -5  -1  -9  102.98    6.37
  -5  -1  -9  103.20    5.91
   5   1   9  111.00    7.31
  -5  -1  -9  114.63    3.41
   5   1   9  111.43    6.20
  -5  -1 -10  110.58    3.25
  -5  -1 -10  113.54    3.53
   5   1  10  110.95    7.43
  -5  -1 -11   27.48    1.65
  -5  -1 -11   29.42    1.89
   5   1  11   26.14    3.52
  -5  -1 -12    1.18    0.61
  -5  -1 -12    0.86    0.50
  -5  -1 -12    0.34    0.64
  -5  -1 -12    1.95    0.77
   5   1  12    0.62    0.90
  -5  -1 -13    1.04    0.46
  -5  -1 -13    1.35    0.60
  -5  -1 -14   10.57    0.74
  -5  -1 -14    9.40    0.55
   5   2 -11    2.79    0.45
   5   2 -11    2.93    0.51
   5   2 -11    3.20    0.45
   5   2 -10    0.41    0.39
   5   2  -9    0.63    0.43
   5   2  -9    0.27    0.49
   5   2  -9   -0.14    0.40
  -5  -2   8    3.09    1.34
   5   2  -8    3.45    0.67
   5   2  -8    1.81    0.56
   5   2  -8    2.47    0.72
  -5  -2   7    6.62    1.53
   5   2  -7    6.23    0.78
  -5  -2   7    4.61    1.50
   5   2  -7    5.68    0.88
   5   2  -7    7.41    1.01
   5   2  -6   13.21    1.15
  -5  -2   6   10.37    1.88
   5   2  -6   13.00    0.97
  -5  -2   6   11.88    2.27
   5   2  -6   11.32    2.36
   5   2  -6   14.41    1.26
   5   2  -5    7.89    0.87
  -5  -2   5    7.76    1.56
   5   2  -5    9.28    2.13
  -5  -2   5    5.60    1.67
   5   2  -5    8.53    0.86
   5   2  -5    9.08    0.93
  -5  -2   4   15.97    2.15
   5   2  -4   13.65    2.35
  -5  -2   3   80.59    4.34
   5   2  -3   83.64    5.33
  -5  -2   2    5.22    1.53
   5   2  -2    6.94    1.62
  -5  -2   1  152.55    5.73
   5   2  -1  155.77    5.74
  -5  -2   1  155.62    3.01
  -5  -2   1  153.74    6.43
  -5  -2   1  161.21    5.37
  -5  -2   0   18.75    1.94
   5   2   0   24.41    2.43
  -5  -2   0   22.45    1.16
  -5  -2   0   21.05    2.42
[truncated: 189,972 more chars]
